# Supplementary material for: Crystal structure of 2-pentyl­oxybenzamide
Source: Acta Crystallogr Sect E Struct Rep Online. 2014 Sep 20;70(Pt 10):231–4. doi: 10.1107/S1600536814020571 (PMC4257159; doi:10.1107/S1600536814020571)
Supplement: Supplementary file 1 [file e-70-00231-sup1.cif]

##############################################################################
#                                                                            #
# This CIF contains the data in a paper accepted for publication in          #
# Acta Crystallographica Section E. It conforms to the requirements of       #
# Notes for Authors for Acta Crystallographica Section E, and has been       #
# peer reviewed under the auspices of the IUCr Commission on Journals.       #
#                                                                            #
# Full details of the Crystallographic Information File format               #
# are given in the paper "The Crystallographic Information File (CIF):       #
# a New Standard Archive File for Crystallography" by S. R. Hall, F. H.      #
# Allen and I. D. Brown [Acta Cryst. (1991), A47, 655-685].                  #
#                                                                            #
# The current version of the core CIF dictionary is obtainable from          #
# ftp://ftp.iucr.org/pub/cif_core.dic.                                       #
#                                                                            #
# Software is freely available for graphical display of the structure(s)     #
# in this CIF. For information consult the CIF software page                 #
# http://www.iucr.org/resources/cif/software.                                #
#                                                                            #
# This file may be used for bona fide research purposes within the           #
# scientific community so long as proper attribution is given to the journal # 
# article from which it was obtained.                                        #
#                                                                            #
##############################################################################
data_I
_database_code_depnum_ccdc_archive 'CCDC 1024316'
_audit_creation_method
;
  Olex2 1.2
  (compiled May  9 2012 12:37:22, GUI svn.r4230)
;
_journal_date_recd_electronic     2014-08-31
_journal_date_accepted     2014-09-14
_journal_name_full     'Acta Crystallographica, Section E'
_journal_year     2014
_journal_volume     70
_journal_issue     10
_journal_page_first     231
_journal_page_last     234
_journal_paper_category     GO
_journal_paper_doi     10.1107/S1600536814020571
_journal_coeditor_code     SU2779
_publ_contact_author_name     'Thies Thiemann'
_publ_contact_author_address
;
Al Ain, Abu Dhabi, United Arab Emirates
;
_publ_contact_author_email     'thies@uaeu.ac.ae'
_publ_contact_author_fax     '0097137671291'
_publ_contact_author_phone     '00971566925943'
_publ_section_title
;
Crystal structure of 2-pentyloxybenzamide
;
loop_
    _publ_author_name
    _publ_author_footnote
    _publ_author_address
    'Bugenhagen, Bernhard' .
;
Institute of Inorganic Chemistry
University of Hamburg
Hamburg
Germany
;
    'Al Jasem, Yosef' .
;
Department of Chemical Engineering
United Arab Emirates University
AL Ain
Abu Dhabi
United Arab Emirates
;
    'Thiemann, Thies' .
;
Department of Chemistry
United Arab Emirates University
AL Ain
Abu Dhabi
United Arab Emirates
;
_publ_section_synopsis
;
In the nearly planar 2-pentyloxybenzamide molecule, there is an intramolecular
N---H...O hydrogen bond involving one amide proton and the ether oxygen. In
the crystal, pairs of N---H...O hydrogen bonds organize molecules into
inversion dimers lying in two planes, (121) and (1\=21).
;
_chemical_name_systematic
;
2-pentyloxybenzamide
;
_chemical_name_common     2-pentyloxybenzamide
_chemical_formula_moiety     'C12 H17 N O2'
_chemical_formula_sum     'C12 H17 N O2'
_chemical_formula_weight     207.27
_chemical_melting_point     ?
_space_group_crystal_system     monoclinic
_space_group_name_H-M_alt     'P 21/c'
_space_group_name_Hall     '-P 2ybc'
loop_
    _space_group_symop_id
    _space_group_symop_operation_xyz
    1 'x, y, z'
    2 '-x, y+1/2, -z+1/2'
    3 '-x, -y, -z'
    4 'x, -y-1/2, z-1/2'
_cell_length_a     8.1830(2)
_cell_length_b     11.2706(2)
_cell_length_c     14.5386(4)
_cell_angle_alpha     90.00
_cell_angle_beta     119.696(2)
_cell_angle_gamma     90.00
_cell_volume     1164.76(5)
_cell_formula_units_Z     4
_cell_measurement_reflns_used     2743
_cell_measurement_theta_min     3.9189
_cell_measurement_theta_max     73.1010
_cell_measurement_temperature     100.01(10)
_exptl_crystal_description     block
_exptl_crystal_colour     'colourless'
_exptl_crystal_size_max     0.2474
_exptl_crystal_size_mid     0.1910
_exptl_crystal_size_min     0.0988
_exptl_crystal_density_diffrn     1.182
_exptl_crystal_density_meas     ?
_exptl_crystal_density_method     'not measured'
_exptl_crystal_F_000     448
_exptl_absorpt_coefficient_mu     0.643
_exptl_absorpt_correction_type     multi-scan
_exptl_absorpt_process_details
;
(CrysAlisPro; Agilent, 2012)
;
_exptl_absorpt_correction_T_min     0.85372
_exptl_absorpt_correction_T_max     1.00000
_exptl_special_details     ?
_diffrn_ambient_temperature     100.01(10)
_diffrn_radiation_type     'Cu K\a'
_diffrn_radiation_wavelength     1.5418
_diffrn_radiation_monochromator     mirror
_diffrn_measurement_device_type     'SuperNova, Dual, Cu at zero, Atlas'
_diffrn_measurement_method     '\w scans'
_diffrn_detector_area_resol_mean     10.4127
_diffrn_reflns_number     6112
_diffrn_reflns_av_R_equivalents     0.0218
_diffrn_reflns_theta_min     5.26
_diffrn_reflns_theta_max     73.26
_diffrn_reflns_theta_full     67.50
_diffrn_measured_fraction_theta_max     0.9772
_diffrn_measured_fraction_theta_full     0.9973
_diffrn_reflns_limit_h_min     -10
_diffrn_reflns_limit_h_max     5
_diffrn_reflns_limit_k_min     -13
_diffrn_reflns_limit_k_max     14
_diffrn_reflns_limit_l_min     -16
_diffrn_reflns_limit_l_max     18
_diffrn_standards_number     ?
_diffrn_standards_interval_count     ?
_diffrn_standards_interval_time     ?
_diffrn_standards_decay_%     ?
_refine_special_details
;
Refinement of <i>F</i>^2^ against ALL reflections. The weighted <i>R</i>-factor
<i>wR</i> and goodness of fit <i>S</i> are based on <i>F</i>^2^, conventional
<i>R</i>-factors <i>R</i> are based on <i>F</i>, with <i>F</i> set to zero for
negative <i>F</i>^2^. The threshold expression of <i>F</i>^2^ >
\s(<i>F</i>^2^) is used only for calculating <i>R</i>-factors(gt) <i>etc</i>.
and is not relevant to the choice of reflections for refinement.
<i>R</i>-factors based on <i>F</i>^2^ are statistically about twice as large
as those based on <i>F</i>, and <i>R</i>- factors based on ALL data will be
even larger.
;
_reflns_number_total     2268
_reflns_number_gt     1900
_reflns_threshold_expression     >2sigma(I)
_refine_ls_structure_factor_coef     Fsqd
_refine_ls_matrix_type     full
_refine_ls_R_factor_all     0.0499
_refine_ls_R_factor_gt     0.0409
_refine_ls_wR_factor_gt     0.1071
_refine_ls_wR_factor_ref     0.1152
_refine_ls_goodness_of_fit_ref     1.031
_refine_ls_restrained_S_all     1.031
_refine_ls_number_reflns     2268
_refine_ls_number_parameters     145
_refine_ls_number_restraints     0
_refine_ls_hydrogen_treatment     mixed
_refine_ls_weighting_scheme     calc
_refine_ls_weighting_details
         'calc w=1/[\s^2^(Fo^2^)+(0.0645P)^2^+0.2593P] where P=(Fo^2^+2Fc^2^)/3'
_atom_sites_solution_hydrogens     geom
_atom_sites_solution_primary     direct
_atom_sites_solution_secondary     difmap
_refine_ls_shift/su_max     0.000
_refine_ls_shift/su_mean     0.000
_refine_diff_density_max     0.186
_refine_diff_density_min     -0.221
_refine_ls_extinction_method     none
_refine_ls_extinction_coef     ?
loop_
    _atom_type_symbol
    _atom_type_description
    _atom_type_scat_dispersion_real
    _atom_type_scat_dispersion_imag
    _atom_type_scat_source
    'C' 'C' 0.0181 0.0091
                         'International Tables Vol C Tables 4.2.6.8 and 6.1.1.4'
    'H' 'H' 0.0000 0.0000
                         'International Tables Vol C Tables 4.2.6.8 and 6.1.1.4'
    'N' 'N' 0.0311 0.0180
                         'International Tables Vol C Tables 4.2.6.8 and 6.1.1.4'
    'O' 'O' 0.0492 0.0322
                         'International Tables Vol C Tables 4.2.6.8 and 6.1.1.4'
_computing_data_collection
;
CrysAlis Pro (Agilent, 2012)
;
_computing_cell_refinement
;
CrysAlis Pro (Agilent, 2012)
;
_computing_data_reduction
;
CrysAlis Pro (Agilent, 2012)
;
_computing_structure_solution
;
SHELXS97 (Sheldrick, 2008)
;
_computing_structure_refinement
;
SHELXL97 (Sheldrick, 2008) within OLEX2 (Dolomanov <i>et al.</i>,
2009)
;
_computing_molecular_graphics
;
PLATON (Spek, 2009) and Mercury (Macrae <i>et al.</i>,  2008)
;
_computing_publication_material
;
SHELXL97 (Sheldrick, 2008) and PLATON (Spek, 2009)
;
loop_
    _atom_site_type_symbol
    _atom_site_label
    _atom_site_fract_x
    _atom_site_fract_y
    _atom_site_fract_z
    _atom_site_U_iso_or_equiv
    _atom_site_adp_type
    _atom_site_calc_flag
    _atom_site_refinement_flags
    _atom_site_occupancy
    _atom_site_symmetry_multiplicity
    _atom_site_disorder_assembly
    _atom_site_disorder_group
    C C1 0.25614(18) 0.29076(11) 0.20599(10) 0.0233(3) Uani d . 1 1 . .
    C C10 -0.14119(19) 0.33945(13) 0.46481(11) 0.0269(3) Uani d . 1 1 . .
    C C11 -0.29380(19) 0.41079(13) 0.47067(11) 0.0294(3) Uani d . 1 1 . .
    C C12 -0.3051(2) 0.37915(16) 0.56955(12) 0.0389(4) Uani d . 1 1 . .
    C C2 0.21475(18) 0.25854(12) 0.28594(10) 0.0240(3) Uani d . 1 1 . .
    C C3 0.31443(19) 0.16670(12) 0.35597(11) 0.0279(3) Uani d . 1 1 . .
    C C4 0.45350(19) 0.10654(13) 0.34698(11) 0.0303(3) Uani d . 1 1 . .
    C C5 0.49609(19) 0.13709(13) 0.26885(11) 0.0301(3) Uani d . 1 1 . .
    C C6 0.39777(18) 0.22849(12) 0.19968(10) 0.0266(3) Uani d . 1 1 . .
    C C7 0.15680(18) 0.38484(11) 0.12366(10) 0.0232(3) Uani d . 1 1 . .
    C C8 0.03619(19) 0.28821(12) 0.37434(10) 0.0263(3) Uani d . 1 1 . .
    C C9 -0.11424(18) 0.36885(12) 0.37063(10) 0.0256(3) Uani d . 1 1 . .
    H H10A -0.1714 0.2558 0.4618 0.032 Uiso calc R 1 1 . .
    H H10B -0.0229 0.3526 0.5295 0.032 Uiso calc R 1 1 . .
    H H11A -0.4142 0.3950 0.4082 0.035 Uiso calc R 1 1 . .
    H H11B -0.2672 0.4948 0.4717 0.035 Uiso calc R 1 1 . .
    H H12A -0.3329 0.2962 0.5683 0.058 Uiso calc R 1 1 . .
    H H12B -0.4027 0.4250 0.5710 0.058 Uiso calc R 1 1 . .
    H H12C -0.1869 0.3963 0.6315 0.058 Uiso calc R 1 1 . .
    H H1A -0.056(2) 0.4934(17) 0.0658(14) 0.042(5) Uiso d . 1 1 . .
    H H1B -0.021(2) 0.4242(16) 0.1713(14) 0.041(5) Uiso d . 1 1 . .
    H H3 0.2873 0.1458 0.4089 0.033 Uiso calc R 1 1 . .
    H H4 0.5188 0.0452 0.3937 0.036 Uiso calc R 1 1 . .
    H H5 0.5896 0.0967 0.2630 0.036 Uiso calc R 1 1 . .
    H H6 0.4270 0.2490 0.1475 0.032 Uiso calc R 1 1 . .
    H H8A 0.1495 0.2950 0.4427 0.032 Uiso calc R 1 1 . .
    H H8B -0.0062 0.2065 0.3650 0.032 Uiso calc R 1 1 . .
    H H9A -0.2313 0.3570 0.3049 0.031 Uiso calc R 1 1 . .
    H H9B -0.0767 0.4511 0.3742 0.031 Uiso calc R 1 1 . .
    N N1 0.01348(16) 0.44361(11) 0.12198(9) 0.0282(3) Uani d . 1 1 . .
    O O1 0.20767(12) 0.40558(9) 0.05777(7) 0.0264(2) Uani d . 1 1 . .
    O O2 0.07616(13) 0.32058(8) 0.29182(7) 0.0271(2) Uani d . 1 1 . .
loop_
    _atom_site_aniso_label
    _atom_site_aniso_U_11
    _atom_site_aniso_U_22
    _atom_site_aniso_U_33
    _atom_site_aniso_U_12
    _atom_site_aniso_U_13
    _atom_site_aniso_U_23
    O1 0.0293(5) 0.0312(5) 0.0239(5) -0.0023(4) 0.0171(4) 0.0000(4)
    O2 0.0312(5) 0.0313(5) 0.0271(5) 0.0063(4) 0.0207(4) 0.0059(4)
    N1 0.0343(6) 0.0299(6) 0.0271(6) 0.0063(5) 0.0204(5) 0.0060(5)
    C1 0.0233(6) 0.0263(6) 0.0213(6) -0.0034(5) 0.0116(5) -0.0028(5)
    C2 0.0227(6) 0.0269(7) 0.0250(6) -0.0002(5) 0.0139(5) -0.0021(5)
    C3 0.0293(7) 0.0316(7) 0.0266(7) 0.0015(5) 0.0168(6) 0.0028(5)
    C4 0.0302(7) 0.0313(7) 0.0300(7) 0.0060(6) 0.0153(6) 0.0045(6)
    C5 0.0279(7) 0.0347(8) 0.0309(7) 0.0044(6) 0.0169(6) -0.0018(6)
    C6 0.0259(7) 0.0331(7) 0.0244(6) -0.0013(5) 0.0153(6) -0.0028(5)
    C7 0.0252(7) 0.0244(6) 0.0224(6) -0.0053(5) 0.0135(5) -0.0046(5)
    C8 0.0303(7) 0.0300(7) 0.0250(6) 0.0035(5) 0.0186(6) 0.0055(5)
    C9 0.0260(7) 0.0296(7) 0.0247(6) 0.0022(5) 0.0152(5) 0.0034(5)
    C10 0.0281(7) 0.0318(7) 0.0259(7) 0.0031(6) 0.0173(6) 0.0039(5)
    C11 0.0290(7) 0.0357(7) 0.0284(7) 0.0037(6) 0.0180(6) 0.0032(6)
    C12 0.0405(9) 0.0513(10) 0.0375(8) 0.0100(7) 0.0288(7) 0.0064(7)
_geom_special_details
;
All e.s.d.'s (except the e.s.d. in the dihedral angle between two l.s. planes)
are estimated using the full covariance matrix. The cell e.s.d.'s are taken
into account individually in the estimation of e.s.d.'s in distances, angles
and torsion angles; correlations between e.s.d.'s in cell parameters are only
used when they are defined by crystal symmetry. An approximate (isotropic)
treatment of cell e.s.d.'s is used for estimating e.s.d.'s involving l.s.
planes.
;
loop_
    _geom_bond_atom_site_label_1
    _geom_bond_atom_site_label_2
    _geom_bond_site_symmetry_2
    _geom_bond_distance
    _geom_bond_publ_flag
    O1 C7 . 1.2412(15) ?
    O2 C2 . 1.3706(15) ?
    O2 C8 . 1.4381(14) ?
    N1 C7 . 1.3366(17) ?
    N1 H1A . 0.919(19) ?
    N1 H1B . 0.915(17) ?
    C1 C2 . 1.4099(17) ?
    C1 C6 . 1.3962(18) ?
    C1 C7 . 1.5013(18) ?
    C2 C3 . 1.3966(19) ?
    C3 H3 . 0.9300 ?
    C3 C4 . 1.3853(19) ?
    C4 H4 . 0.9300 ?
    C4 C5 . 1.3866(19) ?
    C5 H5 . 0.9300 ?
    C5 C6 . 1.385(2) ?
    C6 H6 . 0.9300 ?
    C8 H8A . 0.9700 ?
    C8 H8B . 0.9700 ?
    C8 C9 . 1.5095(18) ?
    C9 H9A . 0.9700 ?
    C9 H9B . 0.9700 ?
    C9 C10 . 1.5272(17) ?
    C10 H10A . 0.9700 ?
    C10 H10B . 0.9700 ?
    C10 C11 . 1.5227(18) ?
    C11 H11A . 0.9700 ?
    C11 H11B . 0.9700 ?
    C11 C12 . 1.5278(18) ?
    C12 H12A . 0.9600 ?
    C12 H12B . 0.9600 ?
    C12 H12C . 0.9600 ?
loop_
    _geom_angle_atom_site_label_1
    _geom_angle_atom_site_label_2
    _geom_angle_atom_site_label_3
    _geom_angle_site_symmetry_1
    _geom_angle_site_symmetry_3
    _geom_angle
    _geom_angle_publ_flag
    C1 C6 H6 . . 119.0 ?
    C10 C11 C12 . . 111.28(12) ?
    C10 C11 H11B . . 109.4 ?
    C10 C11 H11A . . 109.4 ?
    C10 C9 H9B . . 110.0 ?
    C10 C9 H9A . . 110.0 ?
    C11 C12 H12C . . 109.5 ?
    C11 C12 H12B . . 109.5 ?
    C11 C12 H12A . . 109.5 ?
    C11 C10 H10B . . 108.5 ?
    C11 C10 H10A . . 108.5 ?
    C11 C10 C9 . . 114.98(11) ?
    C12 C11 H11B . . 109.4 ?
    C12 C11 H11A . . 109.4 ?
    C2 C3 H3 . . 119.9 ?
    C2 C1 C7 . . 125.65(12) ?
    C2 O2 C8 . . 117.38(10) ?
    C3 C4 C5 . . 120.48(13) ?
    C3 C4 H4 . . 119.8 ?
    C3 C2 C1 . . 119.99(12) ?
    C4 C5 H5 . . 120.4 ?
    C4 C3 H3 . . 119.9 ?
    C4 C3 C2 . . 120.29(12) ?
    C5 C6 H6 . . 119.0 ?
    C5 C6 C1 . . 121.92(12) ?
    C5 C4 H4 . . 119.8 ?
    C6 C5 H5 . . 120.4 ?
    C6 C5 C4 . . 119.22(12) ?
    C6 C1 C7 . . 116.23(11) ?
    C6 C1 C2 . . 118.09(12) ?
    C7 N1 H1B . . 118.2(11) ?
    C7 N1 H1A . . 118.0(10) ?
    C8 C9 C10 . . 108.35(11) ?
    C8 C9 H9B . . 110.0 ?
    C8 C9 H9A . . 110.0 ?
    C9 C10 H10B . . 108.5 ?
    C9 C10 H10A . . 108.5 ?
    C9 C8 H8B . . 109.7 ?
    C9 C8 H8A . . 109.7 ?
    H10A C10 H10B . . 107.5 ?
    H11A C11 H11B . . 108.0 ?
    H12A C12 H12C . . 109.5 ?
    H12A C12 H12B . . 109.5 ?
    H12B C12 H12C . . 109.5 ?
    H1A N1 H1B . . 123.2(14) ?
    H8A C8 H8B . . 108.2 ?
    H9A C9 H9B . . 108.4 ?
    N1 C7 C1 . . 119.22(11) ?
    O1 C7 C1 . . 119.48(11) ?
    O1 C7 N1 . . 121.29(12) ?
    O2 C8 C9 . . 109.63(10) ?
    O2 C8 H8B . . 109.7 ?
    O2 C8 H8A . . 109.7 ?
    O2 C2 C3 . . 122.35(11) ?
    O2 C2 C1 . . 117.66(11) ?
loop_
    _geom_torsion_atom_site_label_1
    _geom_torsion_atom_site_label_2
    _geom_torsion_atom_site_label_3
    _geom_torsion_atom_site_label_4
    _geom_torsion_site_symmetry_1
    _geom_torsion_site_symmetry_2
    _geom_torsion_site_symmetry_3
    _geom_torsion_site_symmetry_4
    _geom_torsion
    _geom_torsion_publ_flag
    C1 C2 C3 C4 . . . . -0.3(2) ?
    C2 C3 C4 C5 . . . . 0.3(2) ?
    C2 C1 C7 N1 . . . . -1.4(2) ?
    C2 C1 C7 O1 . . . . 179.44(12) ?
    C2 C1 C6 C5 . . . . 0.3(2) ?
    C2 O2 C8 C9 . . . . 177.89(11) ?
    C3 C4 C5 C6 . . . . -0.1(2) ?
    C4 C5 C6 C1 . . . . -0.2(2) ?
    C6 C1 C7 N1 . . . . 176.66(12) ?
    C6 C1 C7 O1 . . . . -2.48(18) ?
    C6 C1 C2 C3 . . . . 0.02(19) ?
    C6 C1 C2 O2 . . . . 179.67(11) ?
    C7 C1 C6 C5 . . . . -177.98(12) ?
    C7 C1 C2 C3 . . . . 178.07(12) ?
    C7 C1 C2 O2 . . . . -2.27(19) ?
    C8 C9 C10 C11 . . . . -178.10(12) ?
    C8 O2 C2 C3 . . . . 0.37(18) ?
    C8 O2 C2 C1 . . . . -179.28(11) ?
    C9 C10 C11 C12 . . . . -177.64(12) ?
    O2 C8 C9 C10 . . . . -175.11(10) ?
    O2 C2 C3 C4 . . . . -179.95(12) ?
loop_
    _geom_hbond_atom_site_label_D
    _geom_hbond_atom_site_label_H
    _geom_hbond_atom_site_label_A
    _geom_hbond_site_symmetry_A
    _geom_hbond_distance_DH
    _geom_hbond_distance_HA
    _geom_hbond_distance_DA
    _geom_hbond_angle_DHA
    N1 H1B O2 . 0.915(17) 1.921(18) 2.6510(15) 135.4(15)
    N1 H1A O1 3_565 0.919(19) 1.964(19) 2.8824(15) 177.8(17)
    C3 H3 O1 4_566 0.93 2.616 3.546(2) 178
    C4 H4 O1 2_645 0.93 2.534 3.306(2) 141
    C11 H11A Cg1 1_455 0.97 2.90 3.7283(16) 141
_iucr_refine_instructions_details
;
TITL BB_TT2 in P21/n #14 New: P21/c
CELL 1.54184 8.183 11.2706 14.5386 90 119.696 90
ZERR 4 0.0002 0.0002 0.0004 0 0.002 0
LATT 1
SYMM -X,0.5+Y,0.5-Z
SFAC C H N O
UNIT 48 68 4 8
EQIV $1 -X,1-Y,-Z
L.S. 5
PLAN  -20
HTAB  N1 O2
HTAB  N1 O1_$1
BOND $H
CONF
CONF O1 C7 C1 C6
fmap 2
acta 135
REM <HKL>Y:/Bernhard/misc/BB_TT2/BB_TT2.hkl</HKL>
WGHT    0.064500    0.259300
FVAR      11.62130
O1    4    0.207669    0.405580    0.057772    11.00000    0.02933    0.03123 =
         0.02392   -0.00003    0.01712   -0.00234
O2    4    0.076165    0.320581    0.291823    11.00000    0.03121    0.03127 =
         0.02711    0.00586    0.02068    0.00634
N1    3    0.013477    0.443608    0.121984    11.00000    0.03429    0.02994 =
         0.02707    0.00604    0.02037    0.00632
C1    1    0.256145    0.290757    0.205987    11.00000    0.02327    0.02627 =
         0.02125   -0.00278    0.01164   -0.00340
C2    1    0.214751    0.258538    0.285937    11.00000    0.02271    0.02691 =
         0.02501   -0.00205    0.01389   -0.00019
C3    1    0.314426    0.166698    0.355968    11.00000    0.02926    0.03160 =
         0.02660    0.00284    0.01678    0.00145
AFIX  43
H3    2    0.287321    0.145839    0.408865    11.00000   -1.20000
AFIX   0
C4    1    0.453497    0.106535    0.346985    11.00000    0.03019    0.03129 =
         0.02997    0.00449    0.01527    0.00604
AFIX  43
H4    2    0.518770    0.045208    0.393700    11.00000   -1.20000
AFIX   0
C5    1    0.496085    0.137086    0.268851    11.00000    0.02786    0.03468 =
         0.03086   -0.00178    0.01688    0.00439
AFIX  43
H5    2    0.589568    0.096673    0.262960    11.00000   -1.20000
AFIX   0
C6    1    0.397775    0.228491    0.199684    11.00000    0.02593    0.03308 =
         0.02445   -0.00281    0.01529   -0.00129
AFIX  43
H6    2    0.426951    0.248991    0.147522    11.00000   -1.20000
AFIX   0
C7    1    0.156797    0.384843    0.123658    11.00000    0.02520    0.02440 =
         0.02242   -0.00460    0.01353   -0.00525
C8    1    0.036189    0.288207    0.374340    11.00000    0.03032    0.03003 =
         0.02501    0.00554    0.01860    0.00348
AFIX  23
H8A   2    0.149532    0.295003    0.442723    11.00000   -1.20000
H8B   2   -0.006234    0.206471    0.365009    11.00000   -1.20000
AFIX   0
C9    1   -0.114239    0.368848    0.370632    11.00000    0.02602    0.02959 =
         0.02465    0.00336    0.01520    0.00219
AFIX  23
H9A   2   -0.231273    0.357047    0.304931    11.00000   -1.20000
H9B   2   -0.076716    0.451110    0.374162    11.00000   -1.20000
AFIX   0
C10   1   -0.141195    0.339449    0.464810    11.00000    0.02811    0.03176 =
         0.02592    0.00394    0.01731    0.00313
AFIX  23
H10A  2   -0.171393    0.255813    0.461843    11.00000   -1.20000
H10B  2   -0.022902    0.352563    0.529465    11.00000   -1.20000
AFIX   0
C11   1   -0.293805    0.410791    0.470665    11.00000    0.02905    0.03572 =
         0.02842    0.00318    0.01800    0.00366
AFIX  23
H11A  2   -0.414221    0.395047    0.408171    11.00000   -1.20000
H11B  2   -0.267166    0.494790    0.471658    11.00000   -1.20000
AFIX   0
C12   1   -0.305109    0.379149    0.569548    11.00000    0.04050    0.05126 =
         0.03745    0.00636    0.02884    0.00995
AFIX 137
H12A  2   -0.332856    0.296208    0.568287    11.00000   -1.50000
H12B  2   -0.402688    0.425013    0.570971    11.00000   -1.50000
H12C  2   -0.186884    0.396343    0.631517    11.00000   -1.50000
AFIX   0
H1A   2   -0.055893    0.493359    0.065825    11.00000    0.04202
H1B   2   -0.020600    0.424244    0.171250    11.00000    0.04080
HKLF 4 1 1 0 0 0 -1 0 -1 0 -1
REM  BB_TT2 in P21/n #14 New: P21/c
REM R1 =  0.0409 for   1900 Fo > 4sig(Fo)  and  0.0499 for all   2268 data
REM    145 parameters refined using      0 restraints
END
WGHT      0.0650      0.2578
REM Highest difference peak  0.186,  deepest hole -0.221,  1-sigma level  0.041
Q1    1   0.1979  0.3318  0.1642  11.00000  0.05    0.19
Q2    1   0.4461  0.1215  0.2953  11.00000  0.05    0.17
Q3    1  -0.1115  0.3626  0.4212  11.00000  0.05    0.17
Q4    1   0.2297  0.2731  0.2317  11.00000  0.05    0.16
Q5    1   0.2596  0.2046  0.3119  11.00000  0.05    0.15
Q6    1  -0.2237  0.3744  0.4667  11.00000  0.05    0.15
Q7    1  -0.1635  0.4850  0.2149  11.00000  0.05    0.14
Q8    1  -0.0701  0.3240  0.2122  11.00000  0.05    0.14
Q9    1   0.6596  0.1441  0.2694  11.00000  0.05    0.14
Q10   1  -0.2019  0.3272  0.6358  11.00000  0.05    0.13
Q11   1   0.3271  0.2851  0.2093  11.00000  0.05    0.13
Q12   1  -0.0814  0.2782  0.1194  11.00000  0.05    0.13
Q13   1   0.4455 -0.0034  0.3741  11.00000  0.05    0.12
Q14   1  -0.4524  0.3876  0.5502  11.00000  0.05    0.12
Q15   1   0.3417  0.4379  0.0613  11.00000  0.05    0.12
Q16   1   0.1409  0.3685  0.0325  11.00000  0.05    0.11
Q17   1   0.3683  0.1382  0.3374  11.00000  0.05    0.11
Q18   1  -0.3208  0.3960  0.5147  11.00000  0.05    0.11
Q19   1   0.3401  0.3454  0.0450  11.00000  0.05    0.11
Q20   1   0.4491  0.1933  0.2327  11.00000  0.05    0.11
REM The information below was added by Olex2.
REM
REM R1 = 0.0409 for 1900 Fo > 4sig(Fo) and n/a for all 6313 data
REM n/a parameters refined using n/a restraints
REM Highest difference peak 0.19, deepest hole -0.22
REM Mean Shift 0, Max Shift 0.
REM +++ Tabular Listing of Refinement Information +++
REM R1_all = n/a
REM R1_gt = 0.0409
REM wR_ref = 0.1152
REM GOOF = 1.031
REM Shift_max = 0
REM Shift_mean = 0
REM Reflections_all = 6313
REM Reflections_gt = 1900
REM Parameters = n/a
REM Hole = 0.19
REM Peak = -0.22
REM Flack = n/a
;
