# Supplementary material for: Crystal structure of 2-pentyl­oxybenzamide
Source: Acta Crystallogr Sect E Struct Rep Online. 2014 Sep 20;70(Pt 10):231–4. doi: 10.1107/S1600536814020571 (PMC4257159; doi:10.1107/S1600536814020571)
Supplement: Supplementary file 2 [file e-70-00231-Isup2.hkl]

# 
# h,k,l, Fc-squared, Fo-squared, sigma(Fo-squared) and status flag 
# 
data_I
_shelx_title ' BB_TT2 in P21/n 14 New: P21/c' 
_shelx_refln_list_code          4 
_shelx_F_calc_maximum       88.54 
_exptl_crystal_F_000       448.00 
_reflns_d_resolution_high  0.8050 
 
loop_ 
 _symmetry_equiv_pos_as_xyz 
 'x, y, z' 
 '-x, y+1/2, -z+1/2' 
 '-x, -y, -z' 
 'x, -y-1/2, z-1/2' 
 
_cell_length_a     8.1830 
_cell_length_b    11.2706 
_cell_length_c    14.5386 
_cell_angle_alpha  90.000 
_cell_angle_beta  119.696 
_cell_angle_gamma  90.000 
 
_shelx_F_squared_multiplier     1.000 
 
loop_ 
 _refln_index_h 
 _refln_index_k 
 _refln_index_l 
 _refln_F_squared_calc 
 _refln_F_squared_meas 
 _refln_F_squared_sigma 
 _refln_observed_status 
   1   0   0     2528.84     2348.08      5.72 o 
   2   0   0       77.18       94.32      2.80 o 
   3   0   0       31.85       33.26      1.81 o 
   4   0   0      488.79      512.86      7.43 o 
   5   0   0       22.22       16.58      3.15 o 
   6   0   0       19.46       15.83      5.20 o 
   7   0   0       24.10       26.78      4.48 o 
   8   0   0        0.37        1.09      1.96 o 
   1   1   0     3985.06     3605.56      8.89 o 
   2   1   0        9.01        6.23      0.52 o 
   3   1   0       42.75       33.17      1.20 o 
   4   1   0       61.60       65.08      2.02 o 
   5   1   0      801.67      790.77     25.51 o 
   6   1   0      481.90      463.31      9.88 o 
   7   1   0       16.09       13.87      2.66 o 
   8   1   0        6.18        5.11      1.55 o 
   0   2   0     5061.50     4648.38     17.50 o 
   1   2   0       39.03       31.44      1.04 o 
   2   2   0      184.97      175.30      2.83 o 
   3   2   0        1.97        1.70      0.50 o 
   4   2   0       67.41       58.50      2.39 o 
   5   2   0        0.09       -1.26      1.26 o 
   6   2   0      128.94      136.85      6.17 o 
   7   2   0       43.49       43.64      2.81 o 
   8   2   0        1.92        0.26      1.35 o 
   1   3   0     1901.91     1817.80      8.90 o 
   2   3   0      425.27      402.47      5.85 o 
   3   3   0       15.53       12.31      0.88 o 
   4   3   0      816.86      819.99      8.35 o 
   5   3   0       63.60       63.74      3.93 o 
   6   3   0        2.78       -0.57      1.97 o 
   7   3   0      146.33      137.74      5.01 o 
   8   3   0       29.65       30.38      5.45 o 
   0   4   0     4700.35     4659.49     26.38 o 
   1   4   0       80.60       70.35      2.03 o 
   2   4   0       73.90       62.01      1.98 o 
   3   4   0      732.40      727.19      7.01 o 
   4   4   0       54.69       53.40      2.45 o 
   5   4   0      742.59      750.96     11.73 o 
   6   4   0      225.32      240.13      7.95 o 
   7   4   0       45.43       37.46      3.21 o 
   8   4   0        9.20        9.25      1.51 o 
   1   5   0      366.03      397.93      4.95 o 
   2   5   0      109.84      122.51      3.00 o 
   3   5   0        1.25        1.09      0.88 o 
   4   5   0      149.22      128.01      4.63 o 
   5   5   0        0.00        2.33      0.93 o 
   6   5   0       61.63       61.70      2.87 o 
   7   5   0       42.91       37.83      3.25 o 
   8   5   0        8.46        2.94      1.89 o 
   0   6   0      473.04      459.91     10.85 o 
   1   6   0      161.04      175.48      4.93 o 
   2   6   0      213.21      234.10      4.40 o 
   3   6   0       11.81        9.55      1.26 o 
   4   6   0      255.71      249.42      4.92 o 
   5   6   0      685.93      698.46      9.29 o 
   6   6   0        3.67        3.16      1.08 o 
   7   6   0        3.83        2.60      1.23 o 
   1   7   0       18.22       15.55      2.07 o 
   2   7   0       33.82       34.05      2.64 o 
   3   7   0       20.75       13.90      2.07 o 
   4   7   0     1623.52     1694.77     14.64 o 
   5   7   0       14.44       13.40      2.01 o 
   6   7   0       40.25       40.20      2.98 o 
   7   7   0        0.56        1.99      1.08 o 
   0   8   0       68.76       82.31      6.09 o 
   1   8   0      435.56      465.07     11.40 o 
   2   8   0      114.78      123.14      3.11 o 
   3   8   0      538.95      574.12     11.85 o 
   4   8   0       32.57       32.51      2.50 o 
   5   8   0        1.70        3.60      1.81 o 
   6   8   0       13.00       12.63      1.49 o 
   7   8   0        1.02        1.21      0.89 o 
   1   9   0       67.97       66.92      2.33 o 
   2   9   0      215.43      225.60      5.57 o 
   3   9   0       54.98       56.78      2.65 o 
   4   9   0       17.27       18.50      1.93 o 
   5   9   0        8.94        9.88      1.50 o 
   6   9   0        0.15       -1.47      1.47 o 
   0  10   0       37.70       41.87      3.33 o 
   1  10   0        2.80        1.82      1.22 o 
   2  10   0       62.33       62.04      3.19 o 
   3  10   0        0.01        0.52      0.89 o 
   4  10   0       17.60       20.85      2.31 o 
   5  10   0        0.05       -0.55      0.89 o 
   6  10   0       40.27       42.70      2.93 o 
   1  11   0       12.03        8.98      1.74 o 
   2  11   0       61.41       67.94      3.25 o 
   3  11   0       14.46       14.23      1.49 o 
   4  11   0       55.90       55.27      2.53 o 
   5  11   0        5.19        5.05      1.65 o 
   0  12   0        2.90        4.60      2.27 o 
   1  12   0        3.55        5.70      1.44 o 
   2  12   0       94.21       93.21      3.91 o 
   3  12   0        0.41       -1.27      1.27 o 
   4  12   0       13.12       11.86      3.90 o 
   1  13   0       23.28       23.41      1.73 o 
   2  13   0       12.19       12.21      1.24 o 
   3  13   0        5.90        4.62      2.04 o 
   0  14   0        8.01        2.49      1.47 o 
  -9   1   1       12.35        8.40      1.30 o 
  -8   1   1        9.47        8.95      2.10 o 
  -7   1   1       23.04       23.68      2.88 o 
  -6   1   1      363.98      360.37     11.41 o 
  -5   1   1      701.20      670.01      7.53 o 
  -4   1   1      455.02      451.91      4.97 o 
  -3   1   1      528.34      527.72      6.13 o 
  -2   1   1     1779.84     1626.49     15.11 o 
  -1   1   1      323.30      308.24      1.40 o 
   0   1   1        4.30        7.77      0.55 o 
   1   1   1       17.02       19.33      0.68 o 
   2   1   1       18.66       23.32      0.70 o 
   3   1   1       61.35       55.98      1.47 o 
   4   1   1      174.43      155.96      5.22 o 
   5   1   1      350.88      346.47      7.87 o 
   6   1   1       19.81       16.72      2.05 o 
   7   1   1       38.89       35.82      1.98 o 
   8   1   1       15.87       13.59      1.81 o 
  -8   2   1        0.41       -0.32      1.52 o 
  -7   2   1       46.03       51.69      4.06 o 
  -6   2   1       25.47       24.86      2.13 o 
  -5   2   1      292.37      287.24      5.57 o 
  -4   2   1       39.10       36.45      1.63 o 
  -3   2   1      141.43      139.18      1.74 o 
  -2   2   1      562.82      542.63      9.35 o 
  -1   2   1        0.64        1.72      0.60 o 
   0   2   1      920.35      824.50      4.03 o 
   2   2   1        3.45        4.80      0.42 o 
   3   2   1      204.32      192.84      3.32 o 
   4   2   1      193.66      193.64     11.76 o 
   5   2   1        0.32        3.90      0.81 o 
   6   2   1      495.95      544.23     11.62 o 
   7   2   1       53.23       55.73      2.52 o 
   8   2   1       22.93       19.05      1.89 o 
  -8   3   1        9.74        7.85      1.71 o 
  -7   3   1       38.35       34.25      3.45 o 
  -6   3   1       86.10       85.05      3.84 o 
  -5   3   1      235.46      223.66      6.17 o 
  -4   3   1      468.46      466.48      6.21 o 
  -3   3   1       17.05       18.87      0.89 o 
  -2   3   1       74.88       66.31      1.75 o 
  -1   3   1      855.76      824.38      5.29 o 
   0   3   1     1298.82     1198.57      6.59 o 
   1   3   1     2057.01     1949.98     12.50 o 
   2   3   1     2058.56     1973.84     10.18 o 
   3   3   1       15.73        7.47      0.80 o 
   4   3   1        0.00        2.27      2.42 o 
   5   3   1       61.36       60.34      2.42 o 
   6   3   1       69.91       66.81      4.47 o 
   7   3   1        3.72        1.80      1.25 o 
   8   3   1       13.17       13.97      4.34 o 
  -8   4   1        0.00       -1.47      1.47 o 
  -7   4   1        0.30        1.15      1.30 o 
  -6   4   1       48.06       47.66      2.79 o 
  -5   4   1       25.00       22.71      2.29 o 
  -4   4   1        3.22        2.53      1.00 o 
  -3   4   1       92.56       88.97      2.07 o 
  -2   4   1       38.55       34.22      1.52 o 
  -1   4   1     1141.92     1146.31      7.26 o 
   0   4   1       93.52      103.57      3.01 o 
   1   4   1        0.14        0.25      0.67 o 
   2   4   1       20.25       25.02      1.43 o 
   3   4   1      148.51      141.65      2.81 o 
   4   4   1        0.84        2.79      1.08 o 
   5   4   1      385.85      369.88      8.59 o 
   6   4   1      506.58      499.99      8.50 o 
   7   4   1       75.97       71.35      3.87 o 
   8   4   1        5.10        2.55      1.52 o 
  -8   5   1       21.05       19.40      5.34 o 
  -7   5   1       20.14       21.44      2.18 o 
  -6   5   1       24.84       22.45      1.98 o 
  -5   5   1        2.41        4.20      1.46 o 
  -4   5   1      133.50      132.11      4.77 o 
  -3   5   1     1301.65     1333.17     11.55 o 
  -2   5   1        2.09        2.66      0.81 o 
  -1   5   1      197.90      194.10      4.51 o 
   0   5   1      476.27      483.10      8.06 o 
   1   5   1      466.66      537.05      5.46 o 
   2   5   1      487.78      514.05      6.03 o 
   3   5   1      152.83      152.43      3.81 o 
   4   5   1      129.16      120.23      4.86 o 
   5   5   1     1402.32     1442.99     23.25 o 
   6   5   1        0.49       -0.81      1.07 o 
   7   5   1       40.67       35.63      3.01 o 
  -8   6   1        1.17        1.69      1.21 o 
  -7   6   1        0.37       -1.17      1.17 o 
  -6   6   1       19.91       18.59      1.73 o 
  -5   6   1       61.56       55.89      2.57 o 
  -4   6   1      746.33      727.23     25.72 o 
  -3   6   1      290.09      309.24      5.30 o 
  -2   6   1      650.71      686.05      9.17 o 
  -1   6   1      969.08     1053.19     11.49 o 
   0   6   1      769.31      826.38     10.25 o 
   1   6   1      587.69      685.70     12.67 o 
   2   6   1       23.28       22.92      2.24 o 
   3   6   1        2.72        1.38      1.30 o 
   4   6   1      760.62      749.44      9.79 o 
   5   6   1        8.25        5.85      2.75 o 
   6   6   1       19.39       15.86      2.06 o 
   7   6   1       64.26       56.47      5.78 o 
  -7   7   1        5.67        3.63      1.26 o 
  -6   7   1        1.40       -0.54      1.06 o 
  -5   7   1      134.02      138.66      3.91 o 
  -4   7   1       25.20       24.44      1.55 o 
  -3   7   1      198.84      187.51      5.72 o 
  -2   7   1      106.80      102.18      4.29 o 
  -1   7   1      741.35      859.73     11.60 o 
   0   7   1       67.20       73.59      3.74 o 
   1   7   1       12.71       16.76      2.15 o 
   2   7   1      173.38      177.13      5.77 o 
   3   7   1        1.06        2.92      1.19 o 
   4   7   1       50.59       50.65      2.91 o 
   5   7   1       37.03       36.16      3.11 o 
   6   7   1        0.06        2.45      1.06 o 
   7   7   1        0.05        2.16      2.76 o 
  -7   8   1        9.24       13.23      1.89 o 
  -6   8   1       50.23       45.83      3.02 o 
  -5   8   1       63.91       63.26      3.21 o 
  -4   8   1      469.03      478.26     10.47 o 
  -3   8   1      163.26      161.72      7.40 o 
  -2   8   1      116.85      111.40      3.46 o 
  -1   8   1       42.42       44.22      3.25 o 
   0   8   1       62.69       64.76      3.83 o 
   1   8   1      115.05      102.96      4.82 o 
   2   8   1      304.88      323.50      5.01 o 
   3   8   1      134.27      141.07      4.52 o 
   4   8   1       47.97       44.53      2.85 o 
   5   8   1        6.24        5.70      1.86 o 
   6   8   1       17.45       16.66      1.64 o 
  -6   9   1        1.74        3.58      1.17 o 
  -5   9   1        6.47        5.15      1.71 o 
  -4   9   1       24.49       23.27      2.24 o 
  -3   9   1     1664.23     1832.89     18.40 o 
  -2   9   1        0.40        1.37      0.93 o 
  -1   9   1      120.89      132.66      3.53 o 
   0   9   1        1.49        0.42      0.85 o 
   1   9   1       76.36       72.00      3.23 o 
   2   9   1       57.71       48.60      2.86 o 
   3   9   1        6.19        8.21      1.36 o 
   4   9   1       50.40       52.45      2.97 o 
   5   9   1       36.08       39.53      2.88 o 
   6   9   1        2.10        2.29      0.99 o 
  -6  10   1       33.79       39.32      3.11 o 
  -5  10   1        2.90        4.62      1.42 o 
  -4  10   1        0.01        0.36      1.04 o 
  -3  10   1       14.53       12.81      1.62 o 
  -2  10   1      288.29      311.70      6.66 o 
  -1  10   1       51.51       48.40      2.55 o 
   0  10   1       10.45       10.32      1.43 o 
   1  10   1       15.95       20.52      2.03 o 
   2  10   1       84.55       88.86      3.73 o 
   3  10   1        5.66        5.16      1.11 o 
   4  10   1        0.03        1.26      1.13 o 
   5  10   1        0.01        1.83      0.97 o 
  -5  11   1        4.48        3.66      1.11 o 
  -4  11   1        9.26        9.22      1.67 o 
  -3  11   1       21.88       18.21      1.91 o 
  -2  11   1        3.34        3.15      1.63 o 
  -1  11   1        1.73        1.51      1.37 o 
   0  11   1       26.05       27.55      2.26 o 
   1  11   1        0.79        0.34      1.41 o 
   2  11   1       48.28       52.30      2.87 o 
   3  11   1      187.58      202.28      6.66 o 
   4  11   1       10.32       13.19      1.64 o 
   5  11   1       22.61       26.40      2.37 o 
  -4  12   1        0.00        2.27      1.17 o 
  -3  12   1        1.39        2.69      0.96 o 
  -2  12   1       13.58       13.48      1.58 o 
  -1  12   1       58.75       62.25      3.49 o 
   0  12   1        4.59        5.96      1.57 o 
   1  12   1        8.98       10.99      1.66 o 
   2  12   1        3.65        4.15      1.11 o 
   3  12   1       23.08       18.97      1.75 o 
   4  12   1       77.05       83.55      3.85 o 
  -3  13   1        4.47        2.82      1.23 o 
  -2  13   1        0.01       -0.79      0.83 o 
  -1  13   1       24.00       24.70      1.91 o 
   0  13   1       26.71       24.13      1.98 o 
   1  13   1       12.70        9.75      1.23 o 
   2  13   1        0.02        0.29      0.66 o 
  -9   0   2       67.73       64.72      4.31 o 
  -8   0   2        3.37        2.93      2.65 o 
  -7   0   2        0.02        0.85      1.81 o 
  -6   0   2      387.91      406.83      7.42 o 
  -5   0   2      269.06      273.95      6.40 o 
  -4   0   2     2173.07     2227.40     15.12 o 
  -3   0   2       38.82       38.29      1.88 o 
  -2   0   2       35.21       37.39      2.10 o 
  -1   0   2     2718.88     2636.93      9.83 o 
   1   0   2       16.72       11.44      0.57 o 
   2   0   2     5577.23     5279.56     20.73 o 
   3   0   2       76.29       61.44      4.24 o 
   4   0   2      262.91      251.33      9.74 o 
   5   0   2      175.21      162.58     10.40 o 
   6   0   2      143.72      146.64      6.16 o 
   7   0   2      627.48      670.71     10.79 o 
   8   0   2      112.26       97.29      4.49 o 
  -9   1   2       39.52       38.38      2.35 o 
  -8   1   2       50.98       49.80      3.79 o 
  -7   1   2        0.23       -0.46      1.12 o 
  -6   1   2       15.16       13.62      0.99 o 
  -5   1   2     1018.55     1155.32     10.67 o 
  -4   1   2      219.54      206.04      3.36 o 
  -3   1   2      152.91      151.78      2.41 o 
  -2   1   2     1077.89      988.50      3.34 o 
  -1   1   2     2888.35     2658.98      7.27 o 
   0   1   2     1560.73     1358.17      9.30 o 
   1   1   2     7840.19     7054.03      9.98 o 
   2   1   2      572.33      549.92      3.80 o 
   3   1   2      107.65       90.75      2.49 o 
   4   1   2       55.22       46.37      3.22 o 
   5   1   2       64.06       57.95      2.30 o 
   6   1   2       11.47       12.69      2.06 o 
   7   1   2       43.51       44.36      2.56 o 
   8   1   2        3.35        0.20      1.56 o 
  -9   2   2        6.05        5.88      1.31 o 
  -8   2   2        3.06        1.65      1.73 o 
  -7   2   2       18.42       16.65      1.94 o 
  -6   2   2       21.32       21.69      1.52 o 
  -5   2   2      137.24      139.98      3.95 o 
  -4   2   2     1205.85     1345.85      9.92 o 
  -3   2   2       26.63       29.44      0.79 o 
  -2   2   2        1.52        1.07      0.42 o 
  -1   2   2      173.66      168.82      2.10 o 
   0   2   2     5201.64     4837.16     14.25 o 
   1   2   2      313.24      308.93      3.31 o 
   2   2   2     1306.60     1310.48     11.30 o 
   3   2   2       16.94       13.73      1.47 o 
   4   2   2        7.60        6.00      1.53 o 
   5   2   2        1.40       -1.63      1.63 o 
   6   2   2      310.75      321.66      7.16 o 
   7   2   2      235.06      234.74      4.53 o 
   8   2   2        0.41        2.07      0.98 o 
  -9   3   2        1.38        0.93      0.67 o 
  -8   3   2        3.23        3.77      1.57 o 
  -7   3   2       33.34       37.00      2.68 o 
  -6   3   2       35.60       36.57      2.39 o 
  -5   3   2      216.03      219.17      4.89 o 
  -4   3   2     1707.37     1733.81     11.48 o 
  -3   3   2      309.52      331.65      3.92 o 
  -2   3   2      788.44      765.59      4.16 o 
  -1   3   2     1488.70     1323.24      6.64 o 
   0   3   2      897.95      818.96      4.48 o 
   1   3   2     7384.17     7312.49     27.45 o 
   2   3   2       72.43       71.49      1.57 o 
   3   3   2        2.34        1.74      1.02 o 
   4   3   2       20.09       17.49      2.19 o 
   5   3   2      450.95      442.48     10.82 o 
   6   3   2      881.81     1015.02     14.86 o 
   7   3   2       76.30       72.65      3.61 o 
  -8   4   2        3.36        2.76      1.52 o 
  -7   4   2        2.33        2.93      1.64 o 
  -6   4   2        1.32        3.50      1.21 o 
  -5   4   2       11.56        8.73      1.55 o 
  -4   4   2      130.21      114.89      4.16 o 
  -3   4   2       54.56       47.57      1.81 o 
  -2   4   2       62.17       53.50      1.85 o 
  -1   4   2      504.38      531.21      6.38 o 
   0   4   2     1167.92     1197.55      9.06 o 
   1   4   2        2.76        0.34      0.80 o 
   2   4   2     6237.25     6474.61     20.53 o 
   3   4   2       49.32       52.53      2.30 o 
   4   4   2       44.31       38.14      3.04 o 
   5   4   2      392.35      405.96     16.51 o 
   6   4   2       93.51       94.49      3.94 o 
   7   4   2       22.71       19.66      1.68 o 
  -8   5   2       33.95       35.01      7.16 o 
  -7   5   2        0.79       -1.38      1.38 o 
  -6   5   2       65.36       67.19      2.97 o 
  -5   5   2        3.08        0.92      0.98 o 
  -4   5   2      196.81      183.57      5.44 o 
  -3   5   2       23.10       21.14      1.44 o 
  -2   5   2        0.07       -0.46      0.82 o 
  -1   5   2      143.87      146.74      4.03 o 
   0   5   2     1353.03     1489.71     12.42 o 
   1   5   2       21.49       17.89      1.81 o 
   2   5   2      714.21      738.91      7.49 o 
   3   5   2      343.32      376.23      7.24 o 
   4   5   2       30.81       24.21      2.00 o 
   5   5   2       79.07       83.76      4.51 o 
   6   5   2       46.71       41.33      2.80 o 
   7   5   2       52.86       41.27      4.51 o 
  -8   6   2       15.45       18.61      1.89 o 
  -7   6   2        7.90       11.20      1.63 o 
  -6   6   2       12.32       11.21      1.52 o 
  -5   6   2      208.84      220.64      5.70 o 
  -4   6   2      359.09      347.94     15.81 o 
  -3   6   2       19.05       18.96      1.46 o 
  -2   6   2       27.83       33.19      2.31 o 
  -1   6   2      511.65      532.44      8.34 o 
   0   6   2      116.80      116.10      4.18 o 
   1   6   2      149.51      152.43      4.84 o 
   2   6   2        0.05       -1.49      1.49 o 
   3   6   2       31.76       32.25      2.18 o 
   4   6   2        1.65        0.17      1.51 o 
   5   6   2       73.36       76.12      4.52 o 
   6   6   2        6.75        7.94      1.54 o 
   7   6   2       30.39       24.93      3.97 o 
  -7   7   2        0.89        3.57      0.63 o 
  -6   7   2        0.56        2.15      1.16 o 
  -5   7   2        5.86        3.43      1.55 o 
  -4   7   2      224.38      229.82      8.68 o 
  -3   7   2       91.38       86.59      3.94 o 
  -2   7   2     1404.82     1483.22     42.20 o 
  -1   7   2       20.81       28.76      2.58 o 
   0   7   2      238.53      262.84      6.71 o 
   1   7   2       54.43       47.96      3.27 o 
   2   7   2        9.50       14.11      1.97 o 
   3   7   2       29.82       32.90      2.41 o 
   4   7   2       34.94       34.36      3.26 o 
   5   7   2       12.78       15.79      2.51 o 
   6   7   2       29.08       24.93      2.03 o 
  -7   8   2        5.30        4.63      1.15 o 
  -6   8   2       45.54       49.85      3.57 o 
  -5   8   2      222.58      248.16      6.07 o 
  -4   8   2        1.74        2.72      1.28 o 
  -3   8   2      555.70      532.72      8.22 o 
  -2   8   2      107.19      106.84      3.34 o 
  -1   8   2      348.86      385.43      8.65 o 
   0   8   2        1.54        3.77      1.26 o 
   1   8   2       33.39       30.05      1.79 o 
   2   8   2      139.85      152.41      4.01 o 
   3   8   2        0.08       -0.95      1.44 o 
   4   8   2       29.02       29.89      3.79 o 
   5   8   2        5.56        5.36      1.77 o 
   6   8   2        8.65       10.14      1.29 o 
  -6   9   2       53.07       52.96      3.20 o 
  -5   9   2       27.61       29.94      3.01 o 
  -4   9   2      198.22      215.09      7.22 o 
  -3   9   2       73.00       76.22      4.01 o 
  -2   9   2      129.99      131.19      3.73 o 
  -1   9   2        1.28        3.78      1.35 o 
   0   9   2       14.68       13.30      1.46 o 
   1   9   2       23.55       22.38      2.09 o 
   2   9   2       22.96       23.34      2.18 o 
   3   9   2      129.51      130.43      5.05 o 
   4   9   2       84.48       89.58      4.53 o 
   5   9   2       14.03       16.31      1.97 o 
   6   9   2       18.00       26.78      2.47 o 
  -6  10   2       16.00       16.50      2.05 o 
  -5  10   2       10.37        8.13      1.85 o 
  -4  10   2        3.88        2.90      1.84 o 
  -3  10   2      310.93      344.11      6.86 o 
  -2  10   2       51.64       56.99      2.70 o 
  -1  10   2        4.26        1.04      1.67 o 
   0  10   2       42.59       44.41      2.76 o 
   1  10   2      113.63      114.12      4.22 o 
   2  10   2       28.52       29.76      2.40 o 
   3  10   2      128.61      133.38      7.97 o 
   4  10   2       61.12       64.75      3.60 o 
   5  10   2       38.20       47.18      2.40 o 
  -5  11   2        0.34        0.73      1.01 o 
  -4  11   2        1.85        1.55      1.47 o 
  -3  11   2       50.98       48.14      3.07 o 
  -2  11   2      663.92      761.19     28.56 o 
  -1  11   2       25.36       23.49      1.87 o 
   0  11   2       17.68       21.25      3.16 o 
   1  11   2        2.73        2.73      1.25 o 
   2  11   2      126.68      121.55      3.53 o 
   3  11   2        9.72        7.73      1.42 o 
   4  11   2       46.40       53.86      2.68 o 
  -4  12   2        5.95        5.59      1.89 o 
  -3  12   2       19.51       22.22      2.37 o 
  -2  12   2       38.38       34.23      2.29 o 
  -1  12   2       49.36       52.39      3.15 o 
   0  12   2       35.15       35.85      2.35 o 
   1  12   2       10.99       10.66      1.43 o 
   2  12   2        0.19       -0.66      0.97 o 
   3  12   2        6.65        3.21      0.75 o 
  -3  13   2        2.26        1.39      0.79 o 
  -2  13   2       17.15       15.41      1.82 o 
  -1  13   2       19.04       17.74      1.44 o 
   0  13   2       21.19       19.30      2.21 o 
   1  13   2        3.88        2.43      0.80 o 
   2  13   2        0.61       -0.44      0.88 o 
  -9   1   3        4.73        2.61      1.32 o 
  -8   1   3        3.91        2.40      1.86 o 
  -7   1   3       49.96       48.78      2.51 o 
  -6   1   3        5.18        6.43      0.73 o 
  -5   1   3       24.62       23.57      1.47 o 
  -4   1   3     1186.15     1320.95      8.16 o 
  -3   1   3     1203.35     1195.71     14.43 o 
  -2   1   3       11.02       13.41      0.51 o 
  -1   1   3     1072.06     1029.16      4.58 o 
   0   1   3     2254.95     2042.79     17.66 o 
   1   1   3       63.86       59.99      1.85 o 
   2   1   3       33.54       25.55      1.40 o 
   3   1   3        6.13        5.07      0.91 o 
   4   1   3        0.03       -0.07      1.04 o 
   5   1   3       25.47       25.77      2.35 o 
   6   1   3      316.24      327.74      6.13 o 
   7   1   3      251.01      259.84      4.42 o 
  -9   2   3       16.29       17.37      3.16 o 
  -8   2   3       50.64       48.43      2.83 o 
  -7   2   3       15.26       16.22      1.61 o 
  -6   2   3        3.60        4.73      0.76 o 
  -5   2   3      175.55      186.86      3.79 o 
  -4   2   3      161.98      184.28      3.20 o 
  -3   2   3     1642.92     1656.60     15.61 o 
  -2   2   3       42.78       34.50      0.73 o 
  -1   2   3      399.39      363.18      4.01 o 
   0   2   3     1856.09     1785.60      7.69 o 
   1   2   3      333.98      321.34      3.14 o 
   2   2   3      264.25      272.70      3.94 o 
   3   2   3      888.58      881.65     24.91 o 
   4   2   3       62.11       53.65      3.80 o 
   5   2   3       97.14       96.93      4.00 o 
   6   2   3      315.96      345.60      8.25 o 
   7   2   3        0.56        1.06      1.28 o 
  -9   3   3        0.21       -1.01      1.01 o 
  -8   3   3       16.01       15.82      1.80 o 
  -7   3   3        8.03        5.90      1.59 o 
  -6   3   3       63.37       61.26      2.28 o 
  -5   3   3       30.38       32.49      2.46 o 
  -4   3   3      145.48      177.99      3.68 o 
  -3   3   3       12.11       11.53      0.71 o 
  -2   3   3      108.90       97.24      1.68 o 
  -1   3   3      466.07      454.38      6.05 o 
   0   3   3       58.41       60.16      1.35 o 
   1   3   3     1318.11     1383.34      8.07 o 
   2   3   3     1046.53     1040.81     11.42 o 
   3   3   3      192.68      191.92     14.45 o 
   4   3   3       15.86       16.53      1.59 o 
   5   3   3       69.06       67.33      4.31 o 
   6   3   3      196.11      200.43      7.45 o 
   7   3   3      112.81       86.31      3.82 o 
  -9   4   3       58.59       61.98      3.70 o 
  -8   4   3        1.95        1.65      1.57 o 
  -7   4   3        4.50        6.16      1.60 o 
  -6   4   3       16.37       15.63      2.53 o 
  -5   4   3       61.48       56.85      3.30 o 
  -4   4   3      183.94      191.38      5.17 o 
  -3   4   3     3541.33     3810.51     17.84 o 
  -2   4   3       67.83       61.95      1.96 o 
  -1   4   3      203.42      195.00      3.29 o 
   0   4   3     1371.64     1435.00     11.41 o 
   1   4   3      835.52      845.91      7.43 o 
   2   4   3      941.89      941.02     14.06 o 
   3   4   3      424.15      412.10     13.45 o 
   4   4   3      136.17      125.43      4.89 o 
   5   4   3        1.92       -1.50      1.94 o 
   6   4   3       68.62       70.16      5.44 o 
   7   4   3       12.74       12.28      1.24 o 
  -8   5   3        5.11        3.23      1.18 o 
  -7   5   3        2.54        0.51      1.36 o 
  -6   5   3        9.16        6.40      2.79 o 
  -5   5   3       11.92       12.00      1.17 o 
  -4   5   3       15.64       13.85      1.74 o 
  -3   5   3      727.97      769.67      7.29 o 
  -2   5   3      101.27      107.16      3.48 o 
  -1   5   3     1168.72     1256.31     11.42 o 
   0   5   3      479.14      495.64     10.24 o 
   1   5   3      638.64      678.81      6.76 o 
   2   5   3     1536.13     1551.48     29.54 o 
   3   5   3       79.46       78.20      3.68 o 
   4   5   3       19.09       18.16      4.65 o 
   5   5   3        0.02        1.89      1.64 o 
   6   5   3        7.21        8.23      1.87 o 
   7   5   3       11.24        9.79      1.07 o 
  -8   6   3       22.91       31.17      2.03 o 
  -7   6   3       24.57       24.50      2.15 o 
  -6   6   3       12.32       10.27      1.48 o 
  -5   6   3       73.17       77.49      3.45 o 
  -4   6   3       73.13       85.87     10.38 o 
  -3   6   3       36.52       28.96      1.80 o 
  -2   6   3       12.35       17.09      1.90 o 
  -1   6   3        6.42        5.93      1.47 o 
   0   6   3      166.00      201.25      5.51 o 
   1   6   3       57.91       45.98      2.13 o 
   2   6   3      235.12      248.29      6.58 o 
   3   6   3     1659.54     1841.95     17.28 o 
   4   6   3       13.31       10.47      2.83 o 
   5   6   3       32.39       35.15      3.22 o 
   6   6   3        1.06       -1.08      1.65 o 
  -8   7   3        8.32       10.35      3.25 o 
  -7   7   3       20.66       23.40      1.79 o 
  -6   7   3      124.54      123.35      4.32 o 
  -5   7   3        9.84        9.07      1.84 o 
  -4   7   3       56.00       51.96      2.57 o 
  -3   7   3       86.55       79.88      3.80 o 
  -2   7   3      144.07      140.21      4.94 o 
  -1   7   3        6.42        8.38      1.77 o 
   0   7   3       35.98       44.77      3.17 o 
   1   7   3       50.98       55.94      3.56 o 
   2   7   3       22.65       20.87      1.52 o 
   3   7   3      253.82      266.25      7.46 o 
   4   7   3        9.78        9.88      2.91 o 
   5   7   3       43.74       36.59      3.10 o 
   6   7   3        1.71       -1.39      1.39 o 
  -7   8   3       37.78       42.38      2.53 o 
  -6   8   3       87.55       95.07      4.63 o 
  -5   8   3       35.33       34.74      2.58 o 
  -4   8   3      149.72      157.55      4.96 o 
  -3   8   3      110.70       99.74      3.84 o 
  -2   8   3       20.69       18.11      1.63 o 
  -1   8   3       15.80       20.33      2.41 o 
   0   8   3       83.39       72.43      2.47 o 
   1   8   3      105.21      106.84      3.06 o 
   2   8   3      122.05      112.85      4.21 o 
   3   8   3        0.26       -0.01      1.19 o 
   4   8   3       14.41       17.92      2.50 o 
   5   8   3       28.87       26.70      2.67 o 
   6   8   3       41.57       40.58      5.77 o 
  -7   9   3       20.53       28.77      1.81 o 
  -6   9   3       28.68       30.81      2.62 o 
  -5   9   3        6.20        7.40      2.10 o 
  -4   9   3        0.05       -0.01      1.32 o 
  -3   9   3      211.77      219.44      7.00 o 
  -2   9   3       49.36       43.40      4.07 o 
  -1   9   3      315.46      326.19      8.25 o 
   0   9   3       40.10       29.43      2.92 o 
   1   9   3       19.80       18.51      1.97 o 
   2   9   3       15.39       15.42      2.35 o 
   3   9   3        8.07        6.99      1.35 o 
   4   9   3        4.12        2.59      1.76 o 
   5   9   3      123.08      146.06      4.45 o 
  -6  10   3       77.63       78.43      6.41 o 
  -5  10   3       14.39       18.12      4.22 o 
  -4  10   3       83.19       93.86      4.97 o 
  -3  10   3        0.00        1.00      1.75 o 
  -2  10   3      698.29      771.69      9.91 o 
  -1  10   3       64.03       58.19      3.98 o 
   0  10   3       22.87       25.25      2.75 o 
   1  10   3       11.32       10.21      1.65 o 
   2  10   3        3.02        1.33      1.07 o 
   3  10   3       26.11       26.22      2.11 o 
   4  10   3       29.55       35.50      2.62 o 
   5  10   3        9.11       12.72      1.85 o 
  -5  11   3        0.96        1.36      1.20 o 
  -4  11   3       15.46       18.30      2.70 o 
  -3  11   3      122.03      139.39      5.64 o 
  -2  11   3       84.39       99.19      3.75 o 
  -1  11   3       51.22       66.29      3.15 o 
   0  11   3       15.15       12.41      2.20 o 
   1  11   3       25.46       24.26      1.91 o 
   2  11   3        5.60        6.29      1.18 o 
   3  11   3       25.80       29.31      1.78 o 
   4  11   3      117.22      150.32      8.01 o 
  -5  12   3        6.20        4.32      1.07 o 
  -4  12   3       70.83       70.53      9.98 o 
  -3  12   3        0.85        0.98      1.34 o 
  -2  12   3      259.52      302.10      7.21 o 
  -1  12   3        0.93        1.30      1.21 o 
   0  12   3       21.98       21.18      1.86 o 
   1  12   3        2.37        3.70      1.20 o 
   2  12   3       58.28       56.54      2.22 o 
   3  12   3       41.67       47.36      5.04 o 
  -3  13   3        0.38        0.83      0.70 o 
  -2  13   3        2.90        2.44      1.39 o 
  -1  13   3       64.04       66.57      4.78 o 
   0  13   3        7.94        7.26      0.97 o 
   1  13   3        1.26        1.19      0.63 o 
  -9   0   4      205.16      221.63      8.43 o 
  -8   0   4      120.03      123.40      5.75 o 
  -7   0   4       18.87       17.05      2.22 o 
  -6   0   4      129.71      145.58      7.41 o 
  -5   0   4        4.87        8.49      1.35 o 
  -4   0   4       84.86       77.49      2.96 o 
  -3   0   4      759.14      763.44     11.49 o 
  -2   0   4      214.10      186.67      2.42 o 
  -1   0   4      137.11      106.65      2.46 o 
   0   0   4     1088.50     1003.95     10.05 o 
   1   0   4     3282.45     3350.40     20.10 o 
   2   0   4     3864.86     3952.89     24.28 o 
   3   0   4      265.55      258.51      9.46 o 
   4   0   4      130.41      131.94      6.53 o 
   5   0   4       50.56       54.31      3.92 o 
   6   0   4      115.73      111.86      5.69 o 
   7   0   4      342.86      318.33     33.22 o 
  -9   1   4      193.23      192.89      7.61 o 
  -8   1   4        0.61       -0.10      1.29 o 
  -7   1   4        0.36       -0.93      1.68 o 
  -6   1   4        7.94        8.14      0.85 o 
  -5   1   4      212.83      250.74      4.26 o 
  -4   1   4      530.64      567.94      6.48 o 
  -3   1   4        0.38        1.34      0.43 o 
  -2   1   4       60.82       54.15      0.95 o 
  -1   1   4      419.07      381.55      2.67 o 
   0   1   4      786.38      794.73     25.27 o 
   1   1   4       74.67       74.91      2.32 o 
   2   1   4       99.02      120.49      3.15 o 
   3   1   4       38.90       30.64      2.27 o 
   4   1   4       30.44       26.94      1.96 o 
   5   1   4        0.22       -1.59      1.59 o 
   6   1   4       54.42       51.58      2.53 o 
   7   1   4      502.54      540.41      7.48 o 
  -9   2   4        0.24       -1.42      2.31 o 
  -8   2   4        1.69        0.83      1.15 o 
  -7   2   4       16.97       13.74      1.55 o 
  -6   2   4        3.84        3.87      1.06 o 
  -5   2   4       35.44       34.60      1.74 o 
  -4   2   4      235.09      258.85      3.72 o 
  -3   2   4       53.14       49.63      0.85 o 
  -2   2   4     1603.67     1621.55      6.89 o 
  -1   2   4        2.11        2.97      0.57 o 
   0   2   4      613.19      636.20      4.53 o 
   1   2   4      339.01      366.02      3.75 o 
   2   2   4      261.78      263.57      3.55 o 
   3   2   4      214.13      193.19      5.44 o 
   4   2   4       11.60       10.85      1.45 o 
   5   2   4       67.50       67.38      4.49 o 
   6   2   4        9.25        5.19      1.63 o 
   7   2   4       31.03       28.92      1.73 o 
  -9   3   4        0.66        0.97      1.38 o 
  -8   3   4       34.56       26.97      2.00 o 
  -7   3   4       14.65       13.84      1.55 o 
  -6   3   4       40.55       37.96      1.61 o 
  -5   3   4      244.86      259.52      6.49 o 
  -4   3   4       35.69       36.08      2.34 o 
  -3   3   4      530.50      588.06      5.29 o 
  -2   3   4      265.71      272.73      3.30 o 
  -1   3   4        9.02       11.24      1.02 o 
   0   3   4     1541.11     1631.55     16.39 o 
   1   3   4     1300.95     1349.42     10.61 o 
   2   3   4        0.20        0.76      0.73 o 
   3   3   4        1.04        0.69      1.03 o 
   4   3   4       70.25       67.26      3.44 o 
   5   3   4       15.63       15.01      2.56 o 
   6   3   4        0.00       -2.38      2.38 o 
   7   3   4        1.66       -1.03      1.03 o 
  -9   4   4       24.19       21.67      3.75 o 
  -8   4   4       22.65       20.52      1.95 o 
  -7   4   4       79.18       77.48      3.74 o 
  -6   4   4       23.84       22.43      2.27 o 
  -5   4   4        6.00        3.76      0.98 o 
  -4   4   4       24.24       24.84      2.08 o 
  -3   4   4      932.36     1013.70      7.50 o 
  -2   4   4      711.04      728.75      6.41 o 
  -1   4   4      235.56      242.70      3.88 o 
   0   4   4      311.24      318.84      4.05 o 
   1   4   4      259.61      299.69      4.70 o 
   2   4   4      370.55      377.34      7.16 o 
   3   4   4        0.37       -1.02      1.02 o 
   4   4   4      290.75      299.01     14.74 o 
   5   4   4       18.22       18.77      2.76 o 
   6   4   4       20.31       16.39      4.19 o 
   7   4   4        2.14        1.44      1.02 o 
  -9   5   4       54.65       61.81      3.44 o 
  -8   5   4        6.25        6.86      1.33 o 
  -7   5   4        6.26        5.42      1.59 o 
  -6   5   4       32.84       31.07      3.16 o 
  -5   5   4      530.79      571.72      7.52 o 
  -4   5   4      175.34      179.28      5.39 o 
  -3   5   4        2.10        2.44      0.79 o 
  -2   5   4       10.21       13.66      1.94 o 
  -1   5   4        0.06       -0.06      1.13 o 
   0   5   4      368.96      404.80      8.39 o 
   1   5   4      459.98      535.99      6.76 o 
   2   5   4      177.56      193.81      5.66 o 
   3   5   4      409.05      421.67      9.83 o 
   4   5   4       62.64       63.07      4.19 o 
   5   5   4        8.47        8.95      2.13 o 
   6   5   4        3.85        2.48      2.21 o 
  -8   6   4      157.12      176.53      9.47 o 
  -7   6   4       16.77       23.05      3.40 o 
  -6   6   4       24.52       30.72      2.31 o 
  -5   6   4       23.78       27.45      1.95 o 
  -4   6   4      277.66      291.56      7.24 o 
  -3   6   4      252.27      260.11     11.26 o 
  -2   6   4      767.34      821.27     10.38 o 
  -1   6   4       19.23       17.65      2.04 o 
   0   6   4       45.53       35.19      2.62 o 
   1   6   4      324.35      327.98      7.52 o 
   2   6   4      504.06      505.86     10.17 o 
   3   6   4      610.06      602.64     10.84 o 
   4   6   4      120.36      119.91      7.87 o 
   5   6   4       44.02       41.74      3.37 o 
   6   6   4       37.57       31.14      5.25 o 
  -8   7   4        9.27       11.59      1.45 o 
  -7   7   4        0.15        0.46      1.42 o 
  -6   7   4        0.14       -0.07      1.28 o 
  -5   7   4      154.20      164.52      7.53 o 
  -4   7   4       60.55       63.13      3.24 o 
  -3   7   4      141.67      138.57      7.13 o 
  -2   7   4      225.81      229.55      6.29 o 
  -1   7   4       48.61       44.27      3.22 o 
   0   7   4       89.30      105.10      4.61 o 
   1   7   4        0.20        2.42      1.22 o 
   2   7   4      173.91      165.93      3.82 o 
   3   7   4      344.77      346.97      7.17 o 
   4   7   4      130.65      137.73      5.88 o 
   5   7   4       21.49       23.91      2.62 o 
   6   7   4       45.26       44.69      6.38 o 
  -7   8   4       28.25       32.02      2.00 o 
  -6   8   4      102.46      107.43      4.05 o 
  -5   8   4      153.64      157.19      6.04 o 
  -4   8   4        9.96        9.06      1.81 o 
  -3   8   4        3.67        1.96      1.75 o 
  -2   8   4       56.31       53.74      2.54 o 
  -1   8   4       46.04       36.16      2.05 o 
   0   8   4        0.58       -0.38      1.31 o 
   1   8   4        0.02       -1.61      1.61 o 
   2   8   4       34.95       33.27      2.50 o 
   3   8   4      313.31      329.49      6.93 o 
   4   8   4      460.23      493.93     10.09 o 
   5   8   4        9.95       14.90      1.94 o 
  -7   9   4        5.23        4.52      1.01 o 
  -6   9   4       26.70       25.40      2.51 o 
  -5   9   4       62.53       62.83      4.05 o 
  -4   9   4       42.06       39.23      3.49 o 
  -3   9   4        5.71        1.58      1.53 o 
  -2   9   4       29.25       30.29      4.05 o 
  -1   9   4       92.12       97.19      3.87 o 
   0   9   4        0.03       -2.66      2.88 o 
   1   9   4        1.10        3.11      1.07 o 
   2   9   4       38.93       31.81      2.45 o 
   3   9   4       11.98       16.18      2.12 o 
   4   9   4       56.22       52.80      3.35 o 
   5   9   4       12.53       16.05      1.64 o 
  -6  10   4        0.05       -0.24      0.98 o 
  -5  10   4        0.21        1.17      1.55 o 
  -4  10   4        0.27       -1.13      2.91 o 
  -3  10   4      301.66      341.59      9.88 o 
  -2  10   4       37.93       35.74      3.25 o 
  -1  10   4       11.91       10.40      2.25 o 
   0  10   4        4.46        3.18      1.72 o 
   1  10   4       13.54       11.91      1.58 o 
   2  10   4        1.44        1.33      1.18 o 
   3  10   4       49.44       53.13      2.29 o 
   4  10   4       13.08       21.42      1.94 o 
  -6  11   4       69.22       52.13      2.87 o 
  -5  11   4        0.36        0.03      1.21 o 
  -4  11   4      117.11      131.26      5.15 o 
  -3  11   4        0.94        1.46      1.76 o 
  -2  11   4       62.89       73.11      4.14 o 
  -1  11   4        9.77        6.42      2.03 o 
   0  11   4        0.03        0.83      1.59 o 
   1  11   4        0.15       -1.96      2.32 o 
   2  11   4        0.38        3.53      1.43 o 
   3  11   4       25.37       29.54      2.05 o 
  -5  12   4       15.41        8.95      1.42 o 
  -4  12   4        0.96        2.38      2.73 o 
  -3  12   4       81.81       80.11      8.09 o 
  -2  12   4       38.10       36.76      2.94 o 
  -1  12   4      803.61      909.91     12.37 o 
   0  12   4      140.45      142.96      3.83 o 
   1  12   4       10.18        8.42      1.23 o 
   2  12   4        1.01        1.59      0.90 o 
  -3  13   4       10.97        9.82      1.30 o 
  -2  13   4       73.86       67.70      9.91 o 
  -1  13   4       45.79       42.18      7.57 o 
   0  13   4       66.47       44.82      2.66 o 
   1  13   4        4.19        4.66      1.45 o 
  -9   1   5       43.20       37.40      2.86 o 
  -8   1   5      146.77      149.59      3.94 o 
  -7   1   5       15.25       16.84      1.42 o 
  -6   1   5       11.15       12.97      1.74 o 
  -5   1   5        1.61        1.72      0.74 o 
  -4   1   5      187.89      199.78      2.67 o 
  -3   1   5       57.13       55.72      1.00 o 
  -2   1   5      111.97      117.28      1.61 o 
  -1   1   5       56.50       54.78      1.40 o 
   0   1   5      584.61      570.26      6.29 o 
   1   1   5     1201.88     1200.37      9.71 o 
   2   1   5       27.64       37.68      2.09 o 
   3   1   5        5.95        6.09      1.64 o 
   4   1   5       17.03       10.66      2.39 o 
   5   1   5       75.18       72.62      4.54 o 
   6   1   5        8.40       10.73      2.25 o 
  -9   2   5        1.26        0.43      1.42 o 
  -8   2   5      250.32      265.49      5.00 o 
  -7   2   5        2.23        1.78      1.04 o 
  -6   2   5       16.63       15.25      1.09 o 
  -5   2   5        5.28        3.80      1.08 o 
  -4   2   5       77.67       79.71      2.12 o 
  -3   2   5      201.05      233.86      2.20 o 
  -2   2   5      373.08      419.41      5.48 o 
  -1   2   5      101.23      104.70      1.97 o 
   0   2   5      154.26      160.50      2.61 o 
   1   2   5      681.72      667.28      6.35 o 
   2   2   5     1206.43     1296.67     20.37 o 
   3   2   5      303.77      316.02     27.32 o 
   4   2   5        0.06        0.15      1.78 o 
   5   2   5       43.00       37.70      4.52 o 
   6   2   5       24.78       26.10      2.18 o 
  -9   3   5       27.69       23.23      2.03 o 
  -8   3   5        0.02        2.65      0.99 o 
  -7   3   5       39.99       35.93      2.12 o 
  -6   3   5        7.15        7.36      0.90 o 
  -5   3   5       57.74       58.48      3.25 o 
  -4   3   5     1717.26     1911.35     15.38 o 
  -3   3   5        7.76        4.52      0.56 o 
  -2   3   5      197.57      205.65      3.18 o 
  -1   3   5       39.20       38.49      1.41 o 
   0   3   5       17.07       13.67      1.03 o 
   1   3   5      625.79      636.04      5.81 o 
   2   3   5      131.23      141.31      3.78 o 
   3   3   5       37.69       32.95      2.48 o 
   4   3   5       21.76       20.91      2.69 o 
   5   3   5       26.78       26.54      6.25 o 
   6   3   5       18.78       19.65      1.86 o 
  -9   4   5      129.57      149.26      6.28 o 
  -8   4   5       10.65        5.76      1.33 o 
  -7   4   5       23.16       31.41      2.24 o 
  -6   4   5        3.63        4.44      1.66 o 
  -5   4   5       38.47       35.57      2.61 o 
  -4   4   5        2.45        1.37      1.44 o 
  -3   4   5      815.82      926.31      8.64 o 
  -2   4   5        0.03       -0.08      0.77 o 
  -1   4   5      212.40      207.81      3.82 o 
   0   4   5       17.37       20.90      1.29 o 
   1   4   5      161.39      146.46      3.06 o 
   2   4   5       53.09       43.25      3.01 o 
   3   4   5        4.90        3.05      1.74 o 
   4   4   5      105.20      114.42      5.52 o 
   5   4   5        0.77        3.35      1.76 o 
   6   4   5       15.46       14.10      2.21 o 
  -9   5   5        9.47       12.42      2.05 o 
  -8   5   5       84.42       89.36      4.35 o 
  -7   5   5       24.87       17.82      2.65 o 
  -6   5   5        0.38        0.91      1.36 o 
  -5   5   5       19.44       19.79      1.49 o 
  -4   5   5      937.29     1023.82     12.59 o 
  -3   5   5       33.88       36.99      2.19 o 
  -2   5   5      577.48      633.37      8.53 o 
  -1   5   5        3.21        0.25      0.85 o 
   0   5   5        9.09        5.52      0.99 o 
   1   5   5      119.94      125.74      3.06 o 
   2   5   5       66.82       95.03      6.28 o 
   3   5   5       27.96       29.83      2.05 o 
   4   5   5        2.73        3.13      1.95 o 
   5   5   5       79.07       81.05      6.22 o 
   6   5   5       38.32       31.98      3.61 o 
  -8   6   5        0.72        1.32      1.28 o 
  -7   6   5        0.86       -0.34      1.64 o 
  -6   6   5      107.64      118.11      5.53 o 
  -5   6   5      207.07      207.34      5.47 o 
  -4   6   5      134.08      128.87      6.99 o 
  -3   6   5        2.44        2.86      1.19 o 
  -2   6   5      288.50      347.61      7.08 o 
  -1   6   5      227.04      232.56      6.17 o 
   0   6   5        9.16        7.62      1.20 o 
   1   6   5       39.78       40.66      3.03 o 
   2   6   5        1.35        2.95      1.06 o 
   3   6   5      223.66      213.84      5.62 o 
   4   6   5       24.46       26.91      3.02 o 
   5   6   5       78.90       85.28      4.34 o 
   6   6   5       12.25       12.72      1.78 o 
  -8   7   5       13.31       18.34      1.96 o 
  -7   7   5        2.97        5.52      1.75 o 
  -6   7   5        0.37       -1.49      1.49 o 
  -5   7   5       20.74       20.29      2.12 o 
  -4   7   5      299.19      283.41      6.18 o 
  -3   7   5       26.67       28.76      3.92 o 
  -2   7   5        2.82        3.21      1.86 o 
  -1   7   5       63.03       69.48      3.86 o 
   0   7   5       35.30       37.94      2.35 o 
   1   7   5       20.28       16.57      1.40 o 
   2   7   5      143.22      152.26      4.86 o 
   3   7   5        6.11        8.28      1.39 o 
   4   7   5      190.46      209.12      6.93 o 
   5   7   5        0.11       -0.56      1.29 o 
  -8   8   5        0.97       -0.56      1.26 o 
  -7   8   5       73.51       83.98      9.02 o 
  -6   8   5        0.05        1.27      1.25 o 
  -5   8   5       29.63       26.12      2.30 o 
  -4   8   5       14.67       11.65      2.25 o 
  -3   8   5       47.76       43.85      3.24 o 
  -2   8   5       28.56       27.33      1.91 o 
  -1   8   5       54.96       56.48      2.64 o 
   0   8   5       78.42       76.34      3.07 o 
   1   8   5       39.98       38.01      2.58 o 
   2   8   5        1.19        6.32      1.56 o 
   3   8   5       82.09       78.05      3.04 o 
   4   8   5      358.99      408.74      8.66 o 
   5   8   5       90.13      105.23      3.41 o 
  -7   9   5        2.32        3.52      1.25 o 
  -6   9   5        8.95        9.06      2.45 o 
  -5   9   5       31.03       36.04      3.27 o 
  -4   9   5        7.29        8.97      2.11 o 
  -3   9   5       85.22       86.82      3.80 o 
  -2   9   5      115.66      118.37      5.27 o 
  -1   9   5      252.89      268.19      7.64 o 
   0   9   5      113.53      104.95      5.08 o 
   1   9   5       52.03       44.54      2.72 o 
   2   9   5       11.92       12.75      1.92 o 
   3   9   5       40.98       43.52      2.24 o 
   4   9   5      174.94      196.48      5.35 o 
  -7  10   5       20.23       17.53      2.33 o 
  -6  10   5       78.66       89.68      3.62 o 
  -5  10   5        0.01       -0.85      1.65 o 
  -4  10   5       18.68       19.35      2.70 o 
  -3  10   5        0.02        0.91      1.41 o 
  -2  10   5        0.85        0.51      1.39 o 
  -1  10   5        0.49        0.98      1.70 o 
   0  10   5      314.55      329.89      8.67 o 
   1  10   5       74.86       72.09      4.29 o 
   2  10   5       39.19       36.03      2.35 o 
   3  10   5        0.58       -0.42      0.75 o 
   4  10   5       86.77       95.72      3.03 o 
  -6  11   5       66.09       47.18      2.59 o 
  -5  11   5      328.55      375.62      7.13 o 
  -4  11   5       28.07       25.71      2.29 o 
  -3  11   5        5.94        4.49      1.78 o 
  -2  11   5        0.90        0.86      1.21 o 
  -1  11   5       14.32       12.20      2.55 o 
   0  11   5       34.53       38.32      3.13 o 
   1  11   5       26.96       25.42      2.67 o 
   2  11   5        0.05       -0.84      0.84 o 
   3  11   5        0.11       -1.29      1.29 o 
  -5  12   5        0.15       -0.68      0.68 o 
  -4  12   5       93.53       88.90      4.82 o 
  -3  12   5        0.56        0.79      1.05 o 
  -2  12   5      166.17      171.92     12.14 o 
  -1  12   5        0.64        1.69      1.04 o 
   0  12   5       88.68       85.78      3.96 o 
   1  12   5        1.98        1.79      1.10 o 
   2  12   5        0.01       -1.33      1.77 o 
  -3  13   5       18.84       12.33      1.81 o 
  -2  13   5       18.17       14.22      2.03 o 
  -1  13   5        9.01        9.43      1.97 o 
   0  13   5       19.94       17.03      2.29 o 
  -9   0   6       30.30       27.55      2.81 o 
  -8   0   6      115.70      107.51      5.44 o 
  -7   0   6      205.81      197.86      5.71 o 
  -6   0   6       61.34       49.57      3.20 o 
  -5   0   6        2.34        0.27      0.98 o 
  -4   0   6      795.54      820.27      7.90 o 
  -3   0   6      754.89      881.00      7.71 o 
  -2   0   6     1474.98     1588.78      9.50 o 
  -1   0   6      584.39      654.95      9.93 o 
   0   0   6       25.92       25.00      2.39 o 
   1   0   6      360.06      372.10      8.69 o 
   2   0   6      999.38      945.97     14.68 o 
   3   0   6      502.12      471.43     14.55 o 
   4   0   6        5.46        7.51      2.88 o 
   5   0   6       47.57       48.06      5.18 o 
   6   0   6        3.70        6.23      1.52 o 
  -9   1   6       27.42       25.84      2.10 o 
  -8   1   6        0.34       -0.01      1.28 o 
  -7   1   6        7.32        9.85      1.18 o 
  -6   1   6        0.77        0.07      0.93 o 
  -5   1   6       44.44       45.59      1.92 o 
  -4   1   6        0.01        0.26      0.50 o 
  -3   1   6      645.69      705.63      9.27 o 
  -2   1   6      651.45      680.88      5.53 o 
  -1   1   6      692.70      708.96      7.34 o 
   0   1   6        6.74        8.04      1.21 o 
   1   1   6      223.59      226.15      7.40 o 
   2   1   6      380.77      349.90      6.41 o 
   3   1   6      464.86      512.06     17.95 o 
   4   1   6       40.66       32.43      3.34 o 
   5   1   6       11.90        9.91      1.83 o 
   6   1   6       83.36       84.71      3.65 o 
  -9   2   6      139.22      133.70      5.69 o 
  -8   2   6      359.37      379.38      5.88 o 
  -7   2   6        0.55       -0.01      0.92 o 
  -6   2   6        0.80        1.11      0.62 o 
  -5   2   6       23.21       26.79      1.83 o 
  -4   2   6       12.85       14.05      1.05 o 
  -3   2   6      301.07      306.16      3.03 o 
  -2   2   6      191.10      199.95      2.73 o 
  -1   2   6        1.75        0.86      0.52 o 
   0   2   6       68.38       65.02      2.56 o 
   1   2   6        0.24        0.29      0.98 o 
   2   2   6       68.17       69.35      2.86 o 
   3   2   6       22.71       18.36      1.34 o 
   4   2   6       37.29       37.79      3.53 o 
   5   2   6        2.30        2.00      1.49 o 
   6   2   6        0.33        0.00      1.58 o 
  -9   3   6      210.04      206.30      8.15 o 
  -8   3   6       91.54       82.27      2.89 o 
  -7   3   6      648.62      635.78      8.55 o 
  -6   3   6        0.97        2.21      0.83 o 
  -5   3   6       11.85       16.38      2.22 o 
  -4   3   6       71.27       61.36      3.04 o 
  -3   3   6     1939.85     2136.69      9.29 o 
  -2   3   6       97.75       95.82      1.95 o 
  -1   3   6       16.49       15.16      1.07 o 
   0   3   6      141.64      159.46      3.13 o 
   1   3   6       48.25       46.68      1.90 o 
   2   3   6      322.35      278.71     12.87 o 
   3   3   6      165.41      148.98      4.05 o 
   4   3   6        9.21        8.33      2.39 o 
   5   3   6        4.65        2.16      1.69 o 
   6   3   6       55.53       57.55      7.09 o 
  -9   4   6        0.02        1.11      1.09 o 
  -8   4   6      182.14      190.32      5.13 o 
  -7   4   6      200.80      183.59      4.72 o 
  -6   4   6       11.72       16.09      1.55 o 
  -5   4   6       22.41       24.94      2.26 o 
  -4   4   6      328.75      337.22      7.02 o 
  -3   4   6      647.53      701.20      6.74 o 
  -2   4   6        0.02        0.37      0.64 o 
  -1   4   6       95.39       78.84      2.67 o 
   0   4   6       43.95       40.43      1.76 o 
   1   4   6       10.72        8.67      1.23 o 
   2   4   6       32.68       27.41      1.66 o 
   3   4   6      200.87      212.25      4.92 o 
   4   4   6        8.91       12.10      2.46 o 
   5   4   6       18.70       15.09      5.38 o 
   6   4   6       18.85       16.28      1.80 o 
  -9   5   6      345.08      379.70      6.35 o 
  -8   5   6        0.65       -0.13      1.76 o 
  -7   5   6        5.74        2.00      1.83 o 
  -6   5   6       70.07       64.50      2.90 o 
  -5   5   6       11.99       14.71      1.45 o 
  -4   5   6       47.08       50.08      4.38 o 
  -3   5   6      836.35      895.33     10.11 o 
  -2   5   6       26.71       27.30      1.79 o 
  -1   5   6        4.00        3.30      0.82 o 
   0   5   6        2.68        2.24      0.80 o 
   1   5   6       88.87       93.71      3.62 o 
   2   5   6       87.78       78.56      2.74 o 
   3   5   6       27.38       30.54      2.13 o 
   4   5   6      117.69      125.07      5.62 o 
   5   5   6        1.74        3.11      1.58 o 
   6   5   6        1.03        0.50      0.84 o 
  -9   6   6      127.35      139.96      4.95 o 
  -8   6   6        0.25        1.51      1.97 o 
  -7   6   6        3.70       -0.10      1.97 o 
  -6   6   6        7.25        8.72      2.30 o 
  -5   6   6       67.08       59.00      3.89 o 
  -4   6   6       58.11       56.04      3.51 o 
  -3   6   6      115.15      120.22      6.49 o 
  -2   6   6      183.23      198.22      5.75 o 
  -1   6   6       20.93       22.47      1.81 o 
   0   6   6       25.42       27.07      1.91 o 
   1   6   6      109.06      106.50      3.41 o 
   2   6   6      132.83      121.19      5.35 o 
   3   6   6       37.44       31.27      2.45 o 
   4   6   6        6.27        5.33      1.86 o 
   5   6   6       67.39       69.77      7.26 o 
  -8   7   6        1.54       -0.15      1.21 o 
  -7   7   6        7.86        4.43      1.53 o 
  -6   7   6       12.83       10.08      2.32 o 
  -5   7   6        2.65        3.80      1.41 o 
  -4   7   6       17.59       16.62      1.89 o 
  -3   7   6       95.84       93.35      3.71 o 
  -2   7   6      608.95      656.41     10.97 o 
  -1   7   6      257.49      272.08      5.97 o 
   0   7   6      105.02      102.80      3.34 o 
   1   7   6       33.17       25.99      2.14 o 
   2   7   6       81.23       69.31      3.00 o 
   3   7   6       49.43       46.58      2.52 o 
   4   7   6       31.52       26.67      2.84 o 
   5   7   6        7.34        8.38      2.44 o 
  -8   8   6        0.31       -1.48      1.48 o 
  -7   8   6        0.76       -0.43      1.36 o 
  -6   8   6        8.21        9.82      1.61 o 
  -5   8   6      236.14      252.97     10.26 o 
  -4   8   6        2.47        2.98      1.43 o 
  -3   8   6       97.66       96.96      3.80 o 
  -2   8   6        0.78        1.73      0.85 o 
  -1   8   6      120.76      141.21      5.53 o 
   0   8   6       16.99       19.21      2.40 o 
   1   8   6      207.02      190.50      6.84 o 
   2   8   6       94.61       91.02      3.39 o 
   3   8   6       89.53       85.84      3.06 o 
   4   8   6       34.09       31.77      2.55 o 
  -7   9   6       21.98       19.82      3.74 o 
  -6   9   6       34.58       31.47      2.72 o 
  -5   9   6      153.87      161.87      5.90 o 
  -4   9   6      248.20      265.57      7.69 o 
  -3   9   6      227.05      224.95      5.80 o 
  -2   9   6       56.65       60.42      6.26 o 
  -1   9   6        2.83        3.35      1.64 o 
   0   9   6       29.46       26.56      2.95 o 
   1   9   6       23.73       27.94      3.06 o 
   2   9   6       21.77       17.10      1.61 o 
   3   9   6       31.03       27.54      1.71 o 
   4   9   6       47.19       43.24      2.37 o 
  -7  10   6        2.61        2.87      1.21 o 
  -6  10   6       67.06       62.43      3.63 o 
  -5  10   6      136.10      143.67      5.24 o 
  -4  10   6       16.61       13.53      2.37 o 
  -3  10   6      100.41      107.22      4.06 o 
  -2  10   6       39.75       39.69      2.65 o 
  -1  10   6       10.07        9.53      2.06 o 
   0  10   6        0.71        1.23      1.57 o 
   1  10   6      188.83      180.77     13.51 o 
   2  10   6       27.22       28.62      1.78 o 
   3  10   6       23.21       25.12      1.93 o 
  -6  11   6        5.20        4.44      1.22 o 
  -5  11   6        0.10        0.01      1.29 o 
  -4  11   6      123.35      113.52      5.03 o 
  -3  11   6        0.03        1.92      1.30 o 
  -2  11   6        4.73        4.50      1.23 o 
  -1  11   6       31.13       37.45      2.99 o 
   0  11   6      205.30      227.87      6.59 o 
   1  11   6       52.08       56.72      3.36 o 
   2  11   6        0.38        3.14      0.98 o 
  -5  12   6      328.46      270.09      4.82 o 
  -4  12   6        1.16        0.11      0.90 o 
  -3  12   6       26.68       20.85      2.53 o 
  -2  12   6        2.05        1.49      1.01 o 
  -1  12   6        7.65        6.06      1.49 o 
   0  12   6       12.32       15.07      1.77 o 
   1  12   6       56.21       59.88      2.30 o 
  -2  13   6       31.00       28.01      2.34 o 
  -1  13   6       22.81       19.07      1.51 o 
  -9   1   7       21.17       20.15      1.60 o 
  -8   1   7      459.70      478.61      9.03 o 
  -7   1   7       13.95       14.33      1.30 o 
  -6   1   7      216.28      199.07      3.35 o 
  -5   1   7        6.35        5.70      0.85 o 
  -4   1   7       89.60       95.64      2.12 o 
  -3   1   7      372.14      385.76      5.59 o 
  -2   1   7      321.62      373.61      5.52 o 
  -1   1   7      110.84      100.51      3.24 o 
   0   1   7       79.96       85.93      3.22 o 
   1   1   7       27.79       30.44      2.99 o 
   2   1   7       35.40       35.11      5.54 o 
   3   1   7      140.07      127.51      5.80 o 
   4   1   7        0.48        2.57      3.21 o 
   5   1   7        2.97        4.61      1.65 o 
   6   1   7        1.53        4.28      2.27 o 
  -9   2   7       17.70       17.79      2.21 o 
  -8   2   7        0.37       -0.70      1.07 o 
  -7   2   7       56.13       63.90      2.96 o 
  -6   2   7      181.03      171.58      3.10 o 
  -5   2   7       57.19       49.82      2.44 o 
  -4   2   7        0.11       -0.25      0.91 o 
  -3   2   7     2912.00     3136.14     10.16 o 
  -2   2   7     1435.99     1517.56      9.77 o 
  -1   2   7      241.33      264.59      4.32 o 
   0   2   7       91.01       75.00      2.59 o 
   1   2   7       18.40       16.19      1.41 o 
   2   2   7       30.29       31.68      1.83 o 
   3   2   7      185.24      173.46      4.41 o 
   4   2   7       52.15       49.33      7.87 o 
   5   2   7       60.16       52.92      3.48 o 
   6   2   7       48.45       36.76      6.41 o 
  -9   3   7       16.98       25.37      1.82 o 
  -8   3   7      707.46      793.22      9.18 o 
  -7   3   7       34.86       25.78      2.09 o 
  -6   3   7        0.02       -0.80      0.80 o 
  -5   3   7        0.00       -0.45      1.22 o 
  -4   3   7       61.09       75.27      3.12 o 
  -3   3   7       74.23       73.72      2.01 o 
  -2   3   7       94.70       78.74      1.86 o 
  -1   3   7       22.86       23.24      1.52 o 
   0   3   7      171.56      174.30      4.00 o 
   1   3   7        0.55       -0.70      0.87 o 
   2   3   7        2.10        4.49      0.76 o 
   3   3   7       78.54       68.79      2.99 o 
   4   3   7      138.69      145.92      8.78 o 
   5   3   7       53.29       62.70      3.53 o 
  -9   4   7      279.06      347.60      6.97 o 
  -8   4   7      318.34      327.22      6.77 o 
  -7   4   7       47.87       42.64      2.41 o 
  -6   4   7        0.00       -0.85      0.85 o 
  -5   4   7       25.95       24.39      2.13 o 
  -4   4   7       33.71       28.51      3.78 o 
  -3   4   7      227.92      260.52      4.06 o 
  -2   4   7       30.23       30.55      1.33 o 
  -1   4   7        1.57        1.54      0.76 o 
   0   4   7       25.68       24.68      2.14 o 
   1   4   7      291.75      290.78     12.68 o 
   2   4   7      113.81      110.31      3.98 o 
   3   4   7        0.20       -0.40      1.08 o 
   4   4   7        0.07        0.81      1.80 o 
   5   4   7       22.33       16.25      4.03 o 
  -9   5   7        3.50        2.23      1.61 o 
  -8   5   7        0.08       -0.14      1.75 o 
  -7   5   7      222.95      195.15      5.37 o 
  -6   5   7      290.57      264.99      5.46 o 
  -5   5   7        1.54        2.62      0.88 o 
  -4   5   7       33.79       38.37      2.68 o 
  -3   5   7      124.09      110.44      2.87 o 
  -2   5   7       89.63       84.32      3.24 o 
  -1   5   7       85.64       72.73      3.30 o 
   0   5   7       55.29       56.58      2.35 o 
   1   5   7       12.84        8.13      0.99 o 
   2   5   7        2.34        1.53      1.17 o 
   3   5   7        0.63       -1.18      1.18 o 
   4   5   7       57.05       60.30      5.46 o 
   5   5   7        0.10       -0.84      1.08 o 
  -9   6   7      156.61      189.48      4.16 o 
  -8   6   7        0.90       -2.25      2.25 o 
  -7   6   7        0.95        0.70      1.89 o 
  -6   6   7      208.46      174.92      6.79 o 
  -5   6   7       54.29       58.98      3.05 o 
  -4   6   7      277.02      270.37      5.19 o 
  -3   6   7       78.10       87.17      4.27 o 
  -2   6   7        8.59        8.07      1.18 o 
  -1   6   7        1.79        1.77      1.06 o 
   0   6   7       36.41       32.39      1.67 o 
   1   6   7        2.25        1.98      1.61 o 
   2   6   7      187.11      174.21      5.31 o 
   3   6   7       55.68       57.72      3.05 o 
   4   6   7       14.48       17.11      2.31 o 
   5   6   7       18.00       15.97      1.68 o 
  -8   7   7       17.89       16.72      2.14 o 
  -7   7   7       16.47       13.84      1.85 o 
  -6   7   7        2.10        0.10      1.52 o 
  -5   7   7       20.63       20.87      2.09 o 
  -4   7   7      339.16      318.96      8.03 o 
  -3   7   7      239.25      224.83      4.64 o 
  -2   7   7      597.71      633.45      8.67 o 
  -1   7   7        2.50        3.50      0.88 o 
   0   7   7        3.90        3.12      1.54 o 
   1   7   7        4.48        3.48      1.68 o 
   2   7   7       68.81       72.12      3.07 o 
   3   7   7        0.34        0.81      1.10 o 
   4   7   7        0.33       -0.08      1.90 o 
  -8   8   7       23.84       22.87      2.47 o 
  -7   8   7        0.05        0.63      1.36 o 
  -6   8   7        1.05        3.56      1.83 o 
  -5   8   7       30.61       33.31      3.03 o 
  -4   8   7      480.54      503.59     10.01 o 
  -3   8   7        0.51        0.57      1.65 o 
  -2   8   7       22.80       22.28      2.43 o 
  -1   8   7       99.05       95.60      4.70 o 
   0   8   7       20.62       27.35      2.70 o 
   1   8   7       86.17       98.94      5.02 o 
   2   8   7      252.31      265.53      5.31 o 
   3   8   7      106.51      103.16      3.06 o 
   4   8   7        4.78        3.85      1.06 o 
  -7   9   7        5.63        4.57      1.26 o 
  -6   9   7        0.05        1.15      1.14 o 
  -5   9   7        7.67        6.01      1.83 o 
  -4   9   7       70.62       70.27      4.21 o 
  -3   9   7      218.05      241.79      6.80 o 
  -2   9   7       13.13        9.45      1.93 o 
  -1   9   7      195.28      212.97      6.96 o 
   0   9   7       53.48       55.70      3.96 o 
   1   9   7      130.61      144.89      4.78 o 
   2   9   7       12.16       13.38      1.35 o 
   3   9   7       15.44       16.36      2.24 o 
  -7  10   7        1.52       -0.13      1.37 o 
  -6  10   7        2.76        1.46      1.23 o 
  -5  10   7       48.26       43.57      3.47 o 
  -4  10   7      738.86      803.46     10.92 o 
  -3  10   7        0.01       -0.87      1.39 o 
  -2  10   7        0.15       -0.54      3.42 o 
  -1  10   7       12.27       12.00      2.26 o 
   0  10   7      120.08      130.90      5.38 o 
   1  10   7       27.03       30.35      2.29 o 
   2  10   7       30.83       29.19      2.01 o 
   3  10   7       20.60       17.94      2.12 o 
  -6  11   7       55.17       37.66      2.33 o 
  -5  11   7      167.75      148.25      4.67 o 
  -4  11   7       30.50       24.75      1.78 o 
  -3  11   7        1.17        1.07      0.92 o 
  -2  11   7      112.10      116.67      4.61 o 
  -1  11   7        2.85        2.91      1.42 o 
   0  11   7        5.13        4.92      1.58 o 
   1  11   7        5.95        5.93      1.21 o 
   2  11   7       32.25       33.49      1.95 o 
  -4  12   7        2.75        0.72      1.42 o 
  -3  12   7        7.20        6.26      1.00 o 
  -2  12   7        2.69        5.04      1.03 o 
  -1  12   7       37.01       34.76      1.99 o 
   0  12   7        7.01        8.60      1.21 o 
   1  12   7        0.04       -0.30      1.24 o 
  -9   0   8       40.73       45.35      3.14 o 
  -8   0   8       38.12       44.84      3.44 o 
  -7   0   8      247.40      227.52     10.35 o 
  -6   0   8      765.97      730.73     11.25 o 
  -5   0   8      198.25      167.53      7.08 o 
  -4   0   8      245.43      242.56      6.57 o 
  -3   0   8        5.87        7.29      1.03 o 
  -2   0   8     6473.15     6874.65     37.48 o 
  -1   0   8     1442.59     1501.65     18.30 o 
   0   0   8        8.66        8.99      2.15 o 
   1   0   8        1.21        2.13      1.33 o 
   2   0   8       10.36        7.54      2.66 o 
   3   0   8       10.86       10.00      2.19 o 
   4   0   8       10.95        7.99      3.04 o 
   5   0   8        3.10        2.76      2.10 o 
  -9   1   8       22.02       21.66      2.14 o 
  -8   1   8      225.05      232.67      5.23 o 
  -7   1   8     2713.42     2752.18     16.95 o 
  -6   1   8        0.54        1.74      0.74 o 
  -5   1   8      181.93      153.07      4.96 o 
  -4   1   8       30.19       25.84      1.27 o 
  -3   1   8      111.45      139.65      2.25 o 
  -2   1   8      586.56      596.71      7.93 o 
  -1   1   8      423.35      478.36      7.50 o 
   0   1   8       88.11       90.76      3.68 o 
   1   1   8        5.22        4.64      1.13 o 
   2   1   8       29.00       24.57      1.55 o 
   3   1   8       44.84       49.46      2.86 o 
   4   1   8       87.63       83.30      4.61 o 
   5   1   8        0.18       -0.04      1.76 o 
  -9   2   8        0.54       -0.46      1.00 o 
  -8   2   8      286.01      314.25      5.96 o 
  -7   2   8        0.41        1.79      1.21 o 
  -6   2   8      174.92      168.81      3.09 o 
  -5   2   8        6.68        2.98      1.09 o 
  -4   2   8       17.51       18.07      1.37 o 
  -3   2   8      120.55      115.94      2.45 o 
  -2   2   8      409.57      454.37      5.81 o 
  -1   2   8        0.24        1.33      0.75 o 
   0   2   8      113.65      125.35      3.57 o 
   1   2   8        2.81        4.69      1.33 o 
   2   2   8      176.75      171.20      4.33 o 
   3   2   8       42.61       39.36      2.68 o 
   4   2   8       29.45       26.93      2.89 o 
   5   2   8        5.37        2.07      1.44 o 
  -9   3   8       91.17       88.27      3.22 o 
  -8   3   8        0.78        1.51      1.18 o 
  -7   3   8       11.60        9.95      1.45 o 
  -6   3   8       70.52       72.24      2.47 o 
  -5   3   8      129.33      117.25      4.15 o 
  -4   3   8       41.34       49.42      3.53 o 
  -3   3   8       45.73       37.93      1.58 o 
  -2   3   8      369.08      336.78      5.28 o 
  -1   3   8       26.93       27.62      1.84 o 
   0   3   8      109.72       95.96      3.30 o 
   1   3   8        0.00        2.58      1.19 o 
   2   3   8       29.43       23.47      2.17 o 
   3   3   8        2.22        2.20      1.13 o 
   4   3   8        4.10        1.25      1.67 o 
   5   3   8        0.53        0.48      1.47 o 
  -9   4   8       11.39       14.33      1.83 o 
  -8   4   8      413.32      436.39      6.59 o 
  -7   4   8        6.68        5.24      1.26 o 
  -6   4   8       51.78       45.09      2.37 o 
  -5   4   8      179.99      180.38      3.35 o 
  -4   4   8       20.38       24.56      2.11 o 
  -3   4   8      256.44      258.10      4.89 o 
  -2   4   8       72.67       63.51      3.26 o 
  -1   4   8        3.17        2.93      1.05 o 
   0   4   8       59.17       56.72      2.76 o 
   1   4   8       92.34       76.10      2.42 o 
   2   4   8        0.19       -0.70      1.27 o 
   3   4   8       96.84       94.52      3.31 o 
   4   4   8      162.15      133.03     16.30 o 
   5   4   8        0.01       -1.67      2.41 o 
  -9   5   8       20.53       17.13      1.86 o 
  -8   5   8        3.58        0.42      1.32 o 
  -7   5   8       46.23       47.37      2.53 o 
  -6   5   8       13.14        6.95      1.37 o 
  -5   5   8       14.44       13.14      1.20 o 
  -4   5   8      263.37      251.93      4.49 o 
  -3   5   8      403.97      411.67      8.75 o 
  -2   5   8      840.01      862.13     10.30 o 
  -1   5   8      178.23      173.51      6.30 o 
   0   5   8        2.65        1.46      0.72 o 
   1   5   8       31.73       30.71      2.31 o 
   2   5   8        0.56       -0.18      1.14 o 
   3   5   8        7.14        7.15      2.21 o 
   4   5   8        3.08        0.66      1.24 o 
  -9   6   8       69.14       83.11      4.29 o 
  -8   6   8        0.02        0.87      1.36 o 
  -7   6   8      158.62      151.26      4.54 o 
  -6   6   8       11.88        9.81      1.42 o 
  -5   6   8       38.03       40.56      2.35 o 
  -4   6   8        0.15        0.24      1.56 o 
  -3   6   8      423.29      411.28      6.87 o 
  -2   6   8       13.57       12.41      1.01 o 
  -1   6   8      312.97      312.89      5.07 o 
   0   6   8       25.18       23.68      2.50 o 
   1   6   8       20.39       25.80      2.38 o 
   2   6   8      250.11      279.74      6.59 o 
   3   6   8      303.09      309.25      7.10 o 
   4   6   8       10.91       10.50      2.43 o 
  -8   7   8        6.06        5.25      2.30 o 
  -7   7   8       16.73       15.38      1.92 o 
  -6   7   8      336.25      325.19      7.05 o 
  -5   7   8      129.03      122.63      4.44 o 
  -4   7   8        7.03        4.67      1.20 o 
  -3   7   8       99.16       90.14      4.46 o 
  -2   7   8      230.81      230.99      7.06 o 
  -1   7   8       28.55       29.39      2.65 o 
   0   7   8        8.23        9.34      2.33 o 
   1   7   8        4.09        4.61      1.41 o 
   2   7   8       56.78       53.87      2.61 o 
   3   7   8        5.07        4.58      1.18 o 
   4   7   8        5.99        7.25      2.07 o 
  -8   8   8        1.72        2.01      1.57 o 
  -7   8   8        8.31        9.29      1.83 o 
  -6   8   8        5.72        5.86      1.90 o 
  -5   8   8      131.52      128.84      4.34 o 
  -4   8   8      192.71      193.85      7.73 o 
  -3   8   8     1128.42     1162.94     15.18 o 
  -2   8   8        9.46       10.37      1.60 o 
  -1   8   8       33.43       31.92      2.98 o 
   0   8   8        1.57        1.74      1.86 o 
   1   8   8        4.32        1.58      1.43 o 
   2   8   8        0.17        1.90      1.30 o 
   3   8   8       17.51       21.22      1.25 o 
  -7   9   8       11.99        7.11      1.71 o 
  -6   9   8        0.04        1.87      1.40 o 
  -5   9   8        7.59        9.06      2.09 o 
  -4   9   8      257.22      243.65      9.10 o 
  -3   9   8       56.75       58.07      8.01 o 
  -2   9   8       26.32       22.24      2.33 o 
  -1   9   8      179.74      194.63      6.48 o 
   0   9   8       38.20       36.57      2.71 o 
   1   9   8        6.33        9.60      1.68 o 
   2   9   8       22.85       28.19      2.58 o 
   3   9   8       47.49       45.69      3.41 o 
  -6  10   8        1.17        0.09      1.22 o 
  -5  10   8        3.84        5.61      1.67 o 
  -4  10   8        9.31        5.20      1.40 o 
  -3  10   8        3.16        2.00      1.22 o 
  -2  10   8        2.88        2.89      1.52 o 
  -1  10   8       18.40       20.18      3.17 o 
   0  10   8       42.30       43.28      2.62 o 
   1  10   8        6.60        4.38      1.14 o 
   2  10   8       27.10       33.39      1.71 o 
  -6  11   8       26.91       16.11      2.06 o 
  -5  11   8        1.42        1.30      0.86 o 
  -4  11   8       42.41       29.87      2.36 o 
  -3  11   8        1.18       -1.39      1.39 o 
  -2  11   8        1.21        1.78      1.07 o 
  -1  11   8        5.97        5.22      1.39 o 
   0  11   8        7.36        6.60      1.22 o 
   1  11   8       16.38       14.69      1.27 o 
  -2  12   8        4.39        3.67      0.69 o 
  -1  12   8        6.34        5.21      0.90 o 
   0  12   8       85.77       78.33     12.85 o 
  -9   1   9        1.12        0.73      1.08 o 
  -8   1   9      223.00      247.62      5.16 o 
  -7   1   9      199.98      194.14      5.60 o 
  -6   1   9     1374.04     1360.09     10.02 o 
  -5   1   9       60.00       60.37      3.19 o 
  -4   1   9       64.71       58.60      1.93 o 
  -3   1   9      134.51      126.03      3.11 o 
  -2   1   9      114.72      119.75      4.08 o 
  -1   1   9      458.88      426.64      7.77 o 
   0   1   9        1.24        0.40      0.99 o 
   1   1   9      170.63      162.95      4.98 o 
   2   1   9        5.70        4.18      1.31 o 
   3   1   9        6.39        6.05      1.30 o 
   4   1   9       39.98       39.21      2.90 o 
   5   1   9        0.27        1.66      0.82 o 
  -9   2   9      178.45      186.33      5.02 o 
  -8   2   9        4.90        4.61      1.34 o 
  -7   2   9      839.53      840.27     10.56 o 
  -6   2   9      257.20      231.05      3.56 o 
  -5   2   9       86.84       78.14      2.82 o 
  -4   2   9      224.59      224.42      5.30 o 
  -3   2   9        0.18        0.50      0.80 o 
  -2   2   9      193.37      192.61      4.19 o 
  -1   2   9      874.67      919.96      9.43 o 
   0   2   9       54.40       49.78      2.62 o 
   1   2   9        2.23       -0.28      1.04 o 
   2   2   9        4.66        3.53      1.06 o 
   3   2   9        0.42        2.65      0.98 o 
   4   2   9       55.54       47.10      5.72 o 
  -9   3   9       21.43       21.51      1.64 o 
  -8   3   9      169.02      181.32      4.48 o 
  -7   3   9       34.40       31.16      2.09 o 
  -6   3   9      732.39      716.69      8.63 o 
  -5   3   9       29.72       33.56      1.81 o 
  -4   3   9      224.12      228.68      6.44 o 
  -3   3   9      244.52      246.44      4.73 o 
  -2   3   9      410.30      392.16      6.15 o 
  -1   3   9     1081.10     1070.21     10.58 o 
   0   3   9       31.29       36.14      1.67 o 
   1   3   9       24.44       22.49      1.76 o 
   2   3   9        2.17        0.12      1.24 o 
   3   3   9       18.26       16.87      1.92 o 
   4   3   9       47.17       43.11      2.87 o 
  -9   4   9        4.03        3.57      1.18 o 
  -8   4   9      102.95      106.67      4.55 o 
  -7   4   9       36.99       32.62      2.23 o 
  -6   4   9       31.23       29.80      2.30 o 
  -5   4   9      243.80      251.84      5.00 o 
  -4   4   9       19.37       22.17      1.55 o 
  -3   4   9       14.06       15.13      1.86 o 
  -2   4   9      255.23      225.59      6.14 o 
  -1   4   9       31.38       27.50      1.61 o 
   0   4   9      165.00      165.66      3.40 o 
   1   4   9        4.65        4.86      1.36 o 
   2   4   9        0.43        0.17      1.08 o 
   3   4   9      284.57      286.95      5.27 o 
   4   4   9      175.01      185.40      6.93 o 
  -9   5   9       39.55       43.91      2.54 o 
  -8   5   9       31.41       39.81      2.35 o 
  -7   5   9        8.23        7.95      1.31 o 
  -6   5   9       72.32       61.30      2.77 o 
  -5   5   9      179.54      190.40      5.35 o 
  -4   5   9       38.63       34.04      1.73 o 
  -3   5   9       75.23       66.84      2.95 o 
  -2   5   9      626.56      632.45      6.18 o 
  -1   5   9       68.17       72.11      2.29 o 
   0   5   9        7.73        9.79      2.30 o 
   1   5   9       27.26       29.20      2.36 o 
   2   5   9        0.51       -0.63      1.34 o 
   3   5   9      102.83       95.06      3.46 o 
   4   5   9        2.87        0.51      1.04 o 
  -9   6   9        0.54        2.98      1.34 o 
  -8   6   9        2.71        3.24      1.60 o 
  -7   6   9       27.50       27.64      1.92 o 
  -6   6   9       49.98       46.52      2.51 o 
  -5   6   9      100.45       95.20      4.03 o 
  -4   6   9       85.23       84.39      6.35 o 
  -3   6   9      343.31      341.11      8.08 o 
  -2   6   9      931.32      912.06     11.42 o 
  -1   6   9       78.91       80.48      4.51 o 
   0   6   9        8.85       10.68      2.76 o 
   1   6   9       25.64       21.80      2.22 o 
   2   6   9       42.83       34.36      2.10 o 
   3   6   9       11.95       14.24      1.69 o 
  -8   7   9       54.47       62.90      4.60 o 
  -7   7   9       99.05       79.15      5.12 o 
  -6   7   9       18.99       14.14      1.93 o 
  -5   7   9       60.68       50.63      3.08 o 
  -4   7   9        2.11        1.68      2.98 o 
  -3   7   9      661.15      679.43     11.42 o 
  -2   7   9        6.27        6.66      1.66 o 
  -1   7   9       27.26       27.41      2.98 o 
   0   7   9       53.36       53.22      3.10 o 
   1   7   9        3.58        1.91      1.34 o 
   2   7   9        9.53       11.35      1.33 o 
   3   7   9       29.46       27.13      1.50 o 
  -8   8   9      106.31      110.32      5.04 o 
  -7   8   9       17.26       16.71      2.15 o 
  -6   8   9      158.21      134.29      5.50 o 
  -5   8   9       11.30        8.06      1.94 o 
  -4   8   9       54.19       50.85      3.74 o 
  -3   8   9      162.33      169.42      6.47 o 
  -2   8   9        0.28        2.55      2.04 o 
  -1   8   9        0.01       -1.48      1.48 o 
   0   8   9       24.49       30.15      2.41 o 
   1   8   9       32.82       30.34      2.36 o 
   2   8   9        2.88        2.74      1.19 o 
   3   8   9       51.45       61.45      3.58 o 
  -7   9   9        2.66        2.78      0.99 o 
  -6   9   9        4.89        4.52      1.62 o 
  -5   9   9      441.25      427.88     10.92 o 
  -4   9   9       17.11       15.42      3.34 o 
  -3   9   9      133.94      126.33      5.85 o 
  -2   9   9        6.01        7.54      1.97 o 
  -1   9   9        2.05        1.96      1.24 o 
   0   9   9       25.81       23.39      2.08 o 
   1   9   9       27.65       29.52      2.15 o 
   2   9   9       70.34       69.78      2.43 o 
  -6  10   9        3.13        0.82      1.49 o 
  -5  10   9        1.50        1.37      1.03 o 
  -4  10   9       90.54       75.08      5.51 o 
  -3  10   9        4.86        5.05      1.41 o 
  -2  10   9       33.84       33.19      2.74 o 
  -1  10   9        0.07        0.28      1.03 o 
   0  10   9       66.90       65.67      2.78 o 
   1  10   9       61.69       62.29      2.36 o 
  -5  11   9        7.35        6.59      1.37 o 
  -4  11   9      118.20       98.55      4.68 o 
  -3  11   9        3.76        6.31      1.44 o 
  -2  11   9        1.93        0.96      1.30 o 
  -1  11   9       21.89       19.30      1.47 o 
   0  11   9       56.91       51.80      3.30 o 
  -9   0  10       12.47       10.29      3.09 o 
  -8   0  10      699.63      736.63     17.76 o 
  -7   0  10      114.19      114.21      7.50 o 
  -6   0  10     3529.43     3587.31     24.02 o 
  -5   0  10      134.31      133.40      3.93 o 
  -4   0  10       16.47       19.40      2.30 o 
  -3   0  10      211.66      233.34      8.12 o 
  -2   0  10       58.28       48.37      4.10 o 
  -1   0  10      546.85      568.87     13.63 o 
   0   0  10       32.75       31.22      2.65 o 
   1   0  10       19.37       24.10      3.55 o 
   2   0  10        0.04        0.66      1.64 o 
   3   0  10       14.47       15.64      2.09 o 
   4   0  10        2.71        3.79      1.57 o 
 -10   1  10       20.66       21.32      2.62 o 
  -9   1  10        4.93        4.88      1.61 o 
  -8   1  10        3.03        1.92      1.69 o 
  -7   1  10      668.88      659.91     11.53 o 
  -6   1  10       30.40       34.13      2.37 o 
  -5   1  10       94.47       78.99      2.34 o 
  -4   1  10      111.97      122.20      4.06 o 
  -3   1  10       94.99       87.00      2.90 o 
  -2   1  10       84.53       85.37      3.05 o 
  -1   1  10      367.22      370.29      6.50 o 
   0   1  10      751.96      751.20      8.61 o 
   1   1  10       23.43       27.96      3.07 o 
   2   1  10       22.28       22.77      1.87 o 
   3   1  10       11.03       11.52      1.30 o 
   4   1  10        0.01        0.11      1.06 o 
  -9   2  10        2.44        1.24      1.47 o 
  -8   2  10        9.66       11.17      1.50 o 
  -7   2  10      355.21      349.25      7.17 o 
  -6   2  10      866.05      914.93     10.75 o 
  -5   2  10       22.98       33.99      1.63 o 
  -4   2  10       84.40       83.02      4.98 o 
  -3   2  10       76.26       72.22      2.72 o 
  -2   2  10      103.06      112.98      3.57 o 
  -1   2  10       59.00       52.09      1.88 o 
   0   2  10      245.94      247.42      4.42 o 
   1   2  10       20.01       17.96      2.11 o 
   2   2  10        5.83        4.39      1.25 o 
   3   2  10        0.78       -0.65      1.39 o 
   4   2  10       38.74       32.34      3.03 o 
  -9   3  10        0.01        0.09      1.15 o 
  -8   3  10       43.02       44.74      2.28 o 
  -7   3  10       12.74       11.79      1.31 o 
  -6   3  10      355.93      369.43      7.62 o 
  -5   3  10     1444.08     1421.48      9.51 o 
  -4   3  10      286.27      279.78      4.89 o 
  -3   3  10        0.01       -0.67      0.96 o 
  -2   3  10      216.57      204.98      4.20 o 
  -1   3  10     1112.49     1173.98      9.07 o 
   0   3  10        0.32       -0.31      1.44 o 
   1   3  10        1.46        2.08      1.48 o 
   2   3  10      110.44      116.65      4.26 o 
   3   3  10        3.59        1.97      1.00 o 
   4   3  10       74.76       69.81      3.81 o 
  -9   4  10        8.79        9.84      1.12 o 
  -8   4  10       51.83       48.49      2.34 o 
  -7   4  10       16.43       15.26      1.53 o 
  -6   4  10      116.41      121.49      4.11 o 
  -5   4  10      164.38      171.97      6.31 o 
  -4   4  10        4.24        4.58      1.15 o 
  -3   4  10      140.83      145.58      3.95 o 
  -2   4  10      351.58      340.91      4.20 o 
  -1   4  10      687.08      699.15      7.32 o 
   0   4  10      599.67      680.28     12.46 o 
   1   4  10       26.51       22.83      2.93 o 
   2   4  10        3.16        4.29      1.34 o 
   3   4  10        1.12        2.43      2.38 o 
  -9   5  10       13.83       24.11      1.62 o 
  -8   5  10       58.89       62.63      2.77 o 
  -7   5  10       24.90       22.87      1.77 o 
  -6   5  10        9.00        9.18      1.37 o 
  -5   5  10      266.82      261.86      9.90 o 
  -4   5  10        9.98        8.32      1.49 o 
  -3   5  10      100.71      103.19      4.55 o 
  -2   5  10      688.85      678.16      7.18 o 
  -1   5  10        0.95        0.24      1.13 o 
   0   5  10      113.27      120.80      5.69 o 
   1   5  10       34.61       30.47      2.45 o 
   2   5  10        1.28        2.29      1.21 o 
   3   5  10        8.71       10.71      1.21 o 
  -8   6  10      174.23      177.42      5.24 o 
  -7   6  10      142.59      140.33      4.29 o 
  -6   6  10        0.37        0.24      1.10 o 
  -5   6  10       13.36       13.03      2.31 o 
  -4   6  10       88.15       85.19      4.16 o 
  -3   6  10       72.16       75.31      3.51 o 
  -2   6  10      127.07      130.86      4.34 o 
  -1   6  10       26.79       26.65      2.90 o 
   0   6  10        0.31        0.26      1.71 o 
   1   6  10        9.43       11.21      1.51 o 
   2   6  10        7.28        4.08      1.30 o 
   3   6  10        1.79        3.64      0.61 o 
  -8   7  10       54.10       46.31     11.37 o 
  -7   7  10        8.48        6.43      1.41 o 
  -6   7  10        1.63        1.23      1.00 o 
  -5   7  10       44.91       44.55      3.48 o 
  -4   7  10      313.62      337.86      8.82 o 
  -3   7  10        1.15       -1.14      1.63 o 
  -2   7  10      255.53      255.73      7.53 o 
  -1   7  10       14.13       14.86      2.46 o 
   0   7  10       19.45       23.05      2.80 o 
   1   7  10        1.18        0.96      1.13 o 
   2   7  10       11.57       12.83      1.46 o 
  -7   8  10        6.54        8.13      1.58 o 
  -6   8  10       18.92       13.95      2.31 o 
  -5   8  10        2.28        2.13      1.56 o 
  -4   8  10        7.57        9.10      2.07 o 
  -3   8  10       62.84       63.35      4.85 o 
  -2   8  10        2.50        3.00      1.77 o 
  -1   8  10        4.81        6.64      2.01 o 
   0   8  10       29.08       25.70      2.12 o 
   1   8  10       42.49       44.74      3.07 o 
   2   8  10       88.99       81.42      3.85 o 
  -7   9  10        0.17        0.72      1.08 o 
  -6   9  10       27.12       20.66      3.17 o 
  -5   9  10       58.59       50.06      4.56 o 
  -4   9  10      109.55       87.59      7.32 o 
  -3   9  10      114.07       86.81      7.38 o 
  -2   9  10        3.20        2.84      1.64 o 
  -1   9  10        0.58       -0.30      1.42 o 
   0   9  10        3.92        3.67      1.16 o 
   1   9  10       33.70       32.89      1.95 o 
  -6  10  10       25.82       22.16      2.54 o 
  -5  10  10      101.32       92.33      5.05 o 
  -4  10  10       30.56       25.95      2.85 o 
  -3  10  10       18.43       15.94      2.57 o 
  -2  10  10       38.48       37.82      2.72 o 
  -1  10  10       22.45       28.94      2.46 o 
   0  10  10        1.67        3.04      1.19 o 
  -2  11  10       17.12       12.65      2.13 o 
  -1  11  10        9.26        7.86      1.20 o 
 -10   1  11       26.11       25.64      2.65 o 
  -9   1  11       74.09       86.93      4.09 o 
  -8   1  11        4.62        3.42      1.70 o 
  -7   1  11       88.17       94.18      3.76 o 
  -6   1  11       33.88       32.55      1.92 o 
  -5   1  11        1.41        0.72      0.79 o 
  -4   1  11      141.68      104.50      2.72 o 
  -3   1  11      330.58      337.13      5.27 o 
  -2   1  11        5.13        4.01      0.70 o 
  -1   1  11        2.98        3.88      1.30 o 
   0   1  11       61.29       67.52      4.28 o 
   1   1  11       88.62       85.35      4.82 o 
   2   1  11        7.60        7.67      1.10 o 
   3   1  11       16.40       15.15      1.23 o 
  -9   2  11        1.66        2.29      1.30 o 
  -8   2  11       17.59       18.77      1.89 o 
  -7   2  11      405.62      409.73      6.36 o 
  -6   2  11       47.25       45.55      2.73 o 
  -5   2  11     1192.78     1237.45     19.84 o 
  -4   2  11       40.57       40.63      2.37 o 
  -3   2  11       71.47       71.79      2.60 o 
  -2   2  11      179.05      181.20      3.11 o 
  -1   2  11      648.60      650.45      9.17 o 
   0   2  11      965.21     1048.52     11.87 o 
   1   2  11       86.73       90.11      4.97 o 
   2   2  11       10.22        7.47      1.25 o 
   3   2  11        0.89        0.93      1.11 o 
  -9   3  11        7.97       10.12      3.61 o 
  -8   3  11        0.15        1.41      1.05 o 
  -7   3  11       51.25       46.01      2.33 o 
  -6   3  11        8.94       15.16      2.31 o 
  -5   3  11      310.01      321.42      6.45 o 
  -4   3  11        0.03        0.39      1.18 o 
  -3   3  11       20.86       19.91      1.52 o 
  -2   3  11       81.04       72.72      2.42 o 
  -1   3  11      416.14      413.00      7.59 o 
   0   3  11        0.63        0.03      1.27 o 
   1   3  11      103.88      110.93      5.38 o 
   2   3  11        0.02        0.32      1.53 o 
   3   3  11        0.35       -0.11      0.94 o 
  -9   4  11        0.64        1.51      1.55 o 
  -8   4  11       10.35        6.17      1.78 o 
  -7   4  11      439.93      457.46     10.23 o 
  -6   4  11      430.54      419.86      9.71 o 
  -5   4  11      395.22      424.88      9.79 o 
  -4   4  11        0.06        1.20      1.29 o 
  -3   4  11       61.17       52.39      3.37 o 
  -2   4  11      183.14      187.91      6.05 o 
  -1   4  11       67.86       65.68      3.32 o 
   0   4  11       72.62       73.97      4.61 o 
   1   4  11       59.06       61.56      4.10 o 
   2   4  11        2.96        0.39      1.57 o 
   3   4  11        8.88        5.23      1.00 o 
  -9   5  11       94.14      117.26      4.38 o 
  -8   5  11       28.58       25.75      2.90 o 
  -7   5  11       33.75       34.81      2.34 o 
  -6   5  11       68.59       63.41      4.11 o 
  -5   5  11      509.94      539.20     13.81 o 
  -4   5  11      653.59      699.50     13.14 o 
  -3   5  11      536.69      566.75     10.30 o 
  -2   5  11       90.72       94.28      3.17 o 
  -1   5  11      378.85      399.14      9.63 o 
   0   5  11       94.70      104.15      5.51 o 
   1   5  11       61.36       56.20      7.60 o 
   2   5  11        1.27        1.79      1.33 o 
  -8   6  11       26.70       24.16      2.47 o 
  -7   6  11      134.63      121.40      3.85 o 
  -6   6  11       16.46       16.40      2.29 o 
  -5   6  11       87.15       91.99      5.35 o 
  -4   6  11      326.04      341.42      9.07 o 
  -3   6  11       12.37       12.25      1.66 o 
  -2   6  11       92.67       95.79      5.13 o 
  -1   6  11       20.67       22.27      2.76 o 
   0   6  11        0.32       -2.07      2.07 o 
   1   6  11      266.47      305.73      7.78 o 
   2   6  11       43.87       50.27      2.77 o 
  -8   7  11       11.51       13.68      2.39 o 
  -7   7  11       28.31       23.41      2.18 o 
  -6   7  11       16.74       15.19      2.02 o 
  -5   7  11        2.29        1.65      1.51 o 
  -4   7  11      213.31      217.20      7.47 o 
  -3   7  11        0.73        2.18      1.35 o 
  -2   7  11      112.16      107.93      5.13 o 
  -1   7  11        8.11       10.63      2.14 o 
   0   7  11        2.69        2.85      1.48 o 
   1   7  11       31.09       35.54      2.75 o 
   2   7  11        5.75        3.15      1.03 o 
  -7   8  11       14.40       10.70      2.37 o 
  -6   8  11        0.08        1.89      1.30 o 
  -5   8  11        7.89        5.87      1.55 o 
  -4   8  11        6.14        4.63      1.49 o 
  -3   8  11        2.26        0.65      1.24 o 
  -2   8  11       26.22       25.50      3.94 o 
  -1   8  11        6.05        5.69      1.58 o 
   0   8  11        0.17        1.50      1.06 o 
   1   8  11        0.26        0.80      1.17 o 
  -7   9  11        1.57        2.56      1.22 o 
  -6   9  11        4.57        2.29      1.28 o 
  -5   9  11        1.94        4.03      1.75 o 
  -4   9  11       18.60       17.45      4.39 o 
  -3   9  11       78.36       67.00      7.61 o 
  -2   9  11       47.36       54.43      3.18 o 
  -1   9  11        2.64        3.54      1.39 o 
   0   9  11        0.10        0.22      1.00 o 
   1   9  11        8.95        7.05      1.51 o 
  -6  10  11        0.65        1.23      0.82 o 
  -5  10  11        0.35       -1.22      1.22 o 
  -4  10  11        2.44        5.25      1.09 o 
  -3  10  11        1.13        0.88      1.27 o 
  -2  10  11       10.54       11.10      1.21 o 
  -1  10  11        2.52        4.20      1.31 o 
  -9   0  12        1.03        2.49      1.46 o 
  -8   0  12        2.25        5.25      2.22 o 
  -7   0  12       47.22       47.43      4.76 o 
  -6   0  12      191.82      185.57      5.94 o 
  -5   0  12       55.23       64.42      3.72 o 
  -4   0  12      160.64      151.41      5.44 o 
  -3   0  12       18.51       18.52      2.88 o 
  -2   0  12      183.41      170.08      5.74 o 
  -1   0  12      247.11      253.15      6.97 o 
   0   0  12     1784.47     1985.53     29.29 o 
   1   0  12      955.22     1081.53     21.01 o 
   2   0  12      139.44      146.74      7.17 o 
  -9   1  12       14.54       15.14      2.11 o 
  -8   1  12       64.69       70.28      3.91 o 
  -7   1  12        1.81        0.01      1.15 o 
  -6   1  12      523.55      519.17      6.92 o 
  -5   1  12      280.32      253.01      5.79 o 
  -4   1  12       64.26       65.54      3.09 o 
  -3   1  12        0.06        1.21      1.23 o 
  -2   1  12      172.17      173.02      4.15 o 
  -1   1  12       55.15       56.86      3.00 o 
   0   1  12       49.21       50.99      3.79 o 
   1   1  12      295.87      328.92      8.46 o 
   2   1  12       20.32       20.70      2.20 o 
  -9   2  12        2.31        3.44      1.23 o 
  -8   2  12        0.75        0.37      1.45 o 
  -7   2  12       33.56       26.53      2.16 o 
  -6   2  12      473.32      459.90      7.53 o 
  -5   2  12       16.76       32.25      2.27 o 
  -4   2  12        8.09        5.54      1.37 o 
  -3   2  12        0.18       -0.48      1.27 o 
  -2   2  12       10.40        9.79      1.15 o 
  -1   2  12       22.74       23.20      2.18 o 
   0   2  12      264.08      281.35      9.28 o 
   1   2  12       56.40       53.69      3.84 o 
   2   2  12        8.10        6.47      1.72 o 
  -9   3  12        2.01        0.72      2.24 o 
  -8   3  12       97.34      107.08      4.35 o 
  -7   3  12      132.33      127.98      5.19 o 
  -6   3  12       11.02       10.45      1.51 o 
  -5   3  12      392.77      387.37      7.23 o 
  -4   3  12       34.66       39.52      2.59 o 
  -3   3  12       53.62       47.52      3.29 o 
  -2   3  12      495.40      524.35      7.98 o 
  -1   3  12      130.08      133.66      4.60 o 
   0   3  12       87.05       94.60      5.02 o 
   1   3  12       29.83       28.58      2.88 o 
   2   3  12       80.49       82.16      3.68 o 
  -9   4  12        0.05        0.20      1.39 o 
  -8   4  12        2.66        1.29      1.18 o 
  -7   4  12       24.89       25.37      2.66 o 
  -6   4  12      618.98      639.83     11.62 o 
  -5   4  12       85.96       88.99      5.44 o 
  -4   4  12      662.78      682.61     14.68 o 
  -3   4  12      152.44      160.25      5.66 o 
  -2   4  12       32.12       33.16      2.00 o 
  -1   4  12       87.42       95.82      3.98 o 
   0   4  12        2.49        1.97      1.72 o 
   1   4  12       55.15       60.89      3.77 o 
   2   4  12       38.35       37.80      2.48 o 
  -8   5  12       15.66       10.38      1.61 o 
  -7   5  12        0.09        0.97      1.51 o 
  -6   5  12        0.29        0.06      1.61 o 
  -5   5  12      152.00      171.43      4.92 o 
  -4   5  12      138.50      143.11      4.72 o 
  -3   5  12       19.56       18.65      1.86 o 
  -2   5  12        1.66        1.78      1.36 o 
  -1   5  12      176.87      190.21      6.67 o 
   0   5  12        3.04        2.42      1.79 o 
   1   5  12        1.86        2.84      1.45 o 
   2   5  12       11.57       10.69      1.44 o 
  -8   6  12        5.73        5.96      2.29 o 
  -7   6  12       11.24        8.21      2.02 o 
  -6   6  12       70.43       70.75      4.15 o 
  -5   6  12       72.71       77.39      6.99 o 
  -4   6  12       83.65       98.49      5.02 o 
  -3   6  12        8.31        6.53      1.87 o 
  -2   6  12        9.38        9.12      2.08 o 
  -1   6  12        0.07       -1.08      2.90 o 
   0   6  12        5.72        5.75      1.91 o 
   1   6  12       14.68       12.02      1.77 o 
  -7   7  12        0.00        0.31      1.21 o 
  -6   7  12        0.32       -1.33      1.39 o 
  -5   7  12       64.80       68.10      3.98 o 
  -4   7  12      351.63      399.17      8.84 o 
  -3   7  12      269.29      280.56      6.67 o 
  -2   7  12      155.47      161.52      5.61 o 
  -1   7  12        7.39        8.05      2.76 o 
   0   7  12        3.36        2.56      1.89 o 
   1   7  12       24.51       26.43      2.01 o 
  -7   8  12        6.67        3.91      1.61 o 
  -6   8  12        0.39       -0.48      0.92 o 
  -5   8  12        3.18        5.01      1.35 o 
  -4   8  12       30.81       25.91      2.46 o 
  -3   8  12      176.20      161.05      5.34 o 
  -2   8  12       36.85       36.34      2.71 o 
  -1   8  12       15.28       17.86      2.04 o 
   0   8  12        6.70        9.45      1.79 o 
  -6   9  12        3.45        2.53      1.05 o 
  -5   9  12        7.96        4.79      2.06 o 
  -4   9  12        2.41        3.73      1.81 o 
  -3   9  12      107.85       97.58      9.48 o 
  -2   9  12       74.97       68.13      6.18 o 
  -1   9  12       19.11       17.49      1.78 o 
   0   9  12       30.46       41.17      2.82 o 
  -9   1  13        3.24        3.09      1.19 o 
  -8   1  13       20.04       23.72      2.36 o 
  -7   1  13      109.99      111.79      3.10 o 
  -6   1  13      124.00      122.58      3.49 o 
  -5   1  13      309.77      295.47      6.25 o 
  -4   1  13        0.54       -0.52      1.06 o 
  -3   1  13        0.37       -1.57      1.57 o 
  -2   1  13        8.30        9.89      1.33 o 
  -1   1  13      340.06      367.28      6.98 o 
   0   1  13       33.35       36.31      3.15 o 
   1   1  13        3.61        3.46      1.57 o 
   2   1  13       19.33       20.21      1.77 o 
  -9   2  13       19.13       23.49      1.86 o 
  -8   2  13       21.13       18.49      2.07 o 
  -7   2  13       16.62       15.28      2.04 o 
  -6   2  13       51.42       55.33      2.83 o 
  -5   2  13      371.08      317.67      6.56 o 
  -4   2  13       29.75       29.57      2.85 o 
  -3   2  13      114.42      115.03      4.77 o 
  -2   2  13      130.29      132.05      3.67 o 
  -1   2  13      143.96      151.38      4.68 o 
   0   2  13      139.50      153.36      6.37 o 
   1   2  13      207.14      224.14      8.05 o 
   2   2  13       92.22       89.93      3.15 o 
  -9   3  13        0.15        1.14      1.63 o 
  -8   3  13       13.23       17.18      1.77 o 
  -7   3  13        0.69        1.26      1.51 o 
  -6   3  13        0.00       -0.61      1.08 o 
  -5   3  13      186.88      161.34      4.79 o 
  -4   3  13        9.01        6.25      1.49 o 
  -3   3  13        3.88        3.72      1.46 o 
  -2   3  13        7.19        7.53      1.31 o 
  -1   3  13       22.45       25.58      2.30 o 
   0   3  13      174.70      179.64      6.25 o 
   1   3  13       25.14       25.02      2.42 o 
   2   3  13      122.05      113.64      3.17 o 
  -9   4  13      120.69      178.38      5.76 o 
  -8   4  13       19.64       18.85      3.86 o 
  -7   4  13        9.21        7.86      1.75 o 
  -6   4  13       40.72       36.80      2.34 o 
  -5   4  13       73.65       71.78      3.30 o 
  -4   4  13      184.83      215.85      5.57 o 
  -3   4  13       37.65       35.08      3.39 o 
  -2   4  13        0.07       -1.12      1.12 o 
  -1   4  13       49.95       51.34      3.76 o 
   0   4  13        8.60        8.29      2.01 o 
   1   4  13        4.67        2.30      1.81 o 
  -8   5  13        0.01       -1.08      1.08 o 
  -7   5  13      106.31      113.10      4.55 o 
  -6   5  13       21.39       27.83      2.83 o 
  -5   5  13       24.23       20.83      2.00 o 
  -4   5  13      299.76      336.37      6.70 o 
  -3   5  13       12.13       12.72      1.57 o 
  -2   5  13       40.00       41.42      4.74 o 
  -1   5  13      147.82      159.26      5.83 o 
   0   5  13        6.82        8.44      1.79 o 
   1   5  13       14.12       16.20      1.68 o 
  -8   6  13       10.30        6.81      1.14 o 
  -7   6  13       20.28       17.60      1.97 o 
  -6   6  13        4.97        5.51      1.46 o 
  -5   6  13       91.81       89.14      4.48 o 
  -4   6  13      130.17      125.68      5.14 o 
  -3   6  13      279.96      283.86     14.88 o 
  -2   6  13       68.43       63.61      3.62 o 
  -1   6  13       16.82       19.69      2.33 o 
   0   6  13       17.11       20.53      2.11 o 
   1   6  13        1.35       -0.38      0.89 o 
  -7   7  13        0.07        2.57      2.06 o 
  -6   7  13       58.11       61.97      3.23 o 
  -5   7  13       17.40       15.13      2.13 o 
  -4   7  13       82.49       72.91      3.80 o 
  -3   7  13       96.55       87.98      4.06 o 
  -2   7  13       55.07       57.52      3.27 o 
  -1   7  13      101.04      118.15      4.30 o 
   0   7  13       20.86       19.38      1.80 o 
  -7   8  13       14.05        8.79      1.57 o 
  -6   8  13       26.49       23.00      2.17 o 
  -5   8  13       58.42       54.27      2.88 o 
  -4   8  13        1.02        1.02      1.34 o 
  -3   8  13       26.06       19.58      3.57 o 
  -2   8  13       56.46       60.69      2.80 o 
  -1   8  13        0.93        0.17      0.92 o 
  -5   9  13       49.87       42.26      2.68 o 
  -4   9  13       52.28       41.86      3.19 o 
  -3   9  13      240.73      206.45      6.70 o 
  -2   9  13      130.27       99.26      4.71 o 
  -9   0  14        5.08        5.94      1.49 o 
  -8   0  14       84.23       96.60      5.46 o 
  -7   0  14       84.15       75.43      3.62 o 
  -6   0  14      106.23      110.27      4.51 o 
  -5   0  14        0.62        2.47      1.52 o 
  -4   0  14      674.44      612.74     14.84 o 
  -3   0  14        9.74        6.33      2.34 o 
  -2   0  14       74.02       77.63      4.74 o 
  -1   0  14      227.20      220.88      9.73 o 
   0   0  14      223.06      243.53      9.36 o 
   1   0  14       66.74       67.10      4.42 o 
  -9   1  14       43.61       50.93      2.41 o 
  -8   1  14        0.68        0.48      1.29 o 
  -7   1  14        8.89        9.63      1.09 o 
  -6   1  14       44.53       40.72      2.40 o 
  -5   1  14      209.18      191.19      4.99 o 
  -4   1  14       26.53       20.57      1.80 o 
  -3   1  14       53.05       55.84      3.48 o 
  -2   1  14        8.66        7.10      1.17 o 
  -1   1  14        7.58        8.36      1.17 o 
   0   1  14       86.71       89.36      4.29 o 
   1   1  14      453.87      478.63     11.51 o 
  -9   2  14       14.82       16.29      2.18 o 
  -8   2  14       15.83       17.19      2.97 o 
  -7   2  14       65.49       73.87      3.75 o 
  -6   2  14        0.22        0.61      1.03 o 
  -5   2  14       17.22       15.80      1.75 o 
  -4   2  14      115.96      115.69      4.10 o 
  -3   2  14       89.64       96.47      4.34 o 
  -2   2  14       20.70       20.39      1.63 o 
  -1   2  14        0.01       -1.24      1.48 o 
   0   2  14      119.27      125.86      4.80 o 
   1   2  14        5.59        6.84      1.30 o 
  -9   3  14        3.37        3.03      1.64 o 
  -8   3  14       40.93       42.29      4.08 o 
  -7   3  14       22.62       20.95      2.28 o 
  -6   3  14       91.53       89.67      3.37 o 
  -5   3  14       17.79       28.05      2.18 o 
  -4   3  14      143.19      157.34      4.68 o 
  -3   3  14        3.70        5.32      1.10 o 
  -2   3  14        0.16        0.67      1.21 o 
  -1   3  14        1.11        1.51      1.55 o 
   0   3  14      147.86      161.46      5.20 o 
   1   3  14       64.68       66.34      2.72 o 
  -8   4  14        2.04        1.51      1.42 o 
  -7   4  14       64.72       55.87      3.27 o 
  -6   4  14       27.99       23.53      1.92 o 
  -5   4  14       55.75       55.85      3.14 o 
  -4   4  14       28.83       26.28      2.12 o 
  -3   4  14        1.65        2.90      0.95 o 
  -2   4  14       59.99       57.01      3.52 o 
  -1   4  14       74.67       70.70      3.86 o 
   0   4  14        2.07        1.88      1.15 o 
   1   4  14        1.27        1.57      0.66 o 
  -8   5  14        0.99       -0.77      1.54 o 
  -7   5  14        0.85        2.46      1.26 o 
  -6   5  14        8.43       10.92      1.85 o 
  -5   5  14      106.07      102.73      3.63 o 
  -4   5  14       65.05       64.31      3.07 o 
  -3   5  14        0.08        4.40      1.33 o 
  -2   5  14        1.25       -0.93      2.14 o 
  -1   5  14       55.68       58.12      3.28 o 
   0   5  14       19.66       23.02      2.02 o 
  -7   6  14        2.54        4.94      2.43 o 
  -6   6  14       45.44       36.83      2.63 o 
  -5   6  14       89.11      102.75      4.30 o 
  -4   6  14       52.79       51.51      3.15 o 
  -3   6  14      265.89      268.05      7.81 o 
  -2   6  14       26.16       26.25      2.25 o 
  -1   6  14       29.72       36.45      2.39 o 
   0   6  14        0.01       -0.83      0.83 o 
  -7   7  14        9.08        8.05      1.62 o 
  -6   7  14       34.94       37.03      2.36 o 
  -5   7  14       56.90       59.50      2.99 o 
  -4   7  14      181.78      189.64      4.85 o 
  -3   7  14      156.99      149.55      7.74 o 
  -2   7  14       23.64       25.67      1.96 o 
  -1   7  14       17.04       12.98      3.00 o 
  -6   8  14       60.13       59.06      3.07 o 
  -5   8  14       33.06       33.05      4.08 o 
  -4   8  14       24.58       19.95      2.75 o 
  -3   8  14       93.70       72.72      4.72 o 
  -2   8  14       31.29       25.62      2.81 o 
  -8   1  15        9.47        9.12      2.04 o 
  -7   1  15       13.71       11.02      1.29 o 
  -6   1  15       10.89        7.37      1.25 o 
  -5   1  15       50.08       45.46      3.36 o 
  -4   1  15       71.50       81.94      3.93 o 
  -3   1  15        4.95        4.19      1.34 o 
  -2   1  15       64.42       67.97      2.37 o 
  -1   1  15        3.75        4.13      1.51 o 
   0   1  15        6.03        6.05      1.40 o 
  -8   2  15       27.72       29.38      2.90 o 
  -7   2  15       44.81       50.04      2.23 o 
  -6   2  15      156.22      146.97      4.03 o 
  -5   2  15        0.39        1.49      1.12 o 
  -4   2  15        0.16        0.66      1.00 o 
  -3   2  15      143.34      138.29      4.65 o 
  -2   2  15        4.07        3.66      0.94 o 
  -1   2  15       36.71       38.00      2.64 o 
   0   2  15      138.23      134.70      3.98 o 
  -8   3  15        1.58        0.62      0.94 o 
  -7   3  15        0.02        0.73      1.11 o 
  -6   3  15       32.10       29.69      2.00 o 
  -5   3  15       74.65       80.01      3.23 o 
  -4   3  15        0.91        0.92      0.91 o 
  -3   3  15        2.99        3.60      1.17 o 
  -2   3  15       53.24       56.39      3.19 o 
  -1   3  15        2.10        2.38      1.24 o 
   0   3  15       12.29       12.60      1.50 o 
  -8   4  15       13.70       11.12      2.21 o 
  -7   4  15        4.13        4.36      1.34 o 
  -6   4  15       36.81       38.22      2.23 o 
  -5   4  15       45.90       42.26      2.34 o 
  -4   4  15        3.82        1.88      1.02 o 
  -3   4  15       56.41       57.05      7.94 o 
  -2   4  15      110.64      111.75      4.08 o 
  -1   4  15       29.28       28.82      2.13 o 
   0   4  15       32.11       30.42      1.84 o 
  -7   5  15       18.84       19.69      1.77 o 
  -6   5  15        2.14        1.59      1.13 o 
  -5   5  15       21.54       24.61      2.22 o 
  -4   5  15       47.22       53.05      3.04 o 
  -3   5  15        6.65        2.79      2.39 o 
  -2   5  15        7.45        5.32      1.11 o 
  -1   5  15       12.37       11.23      1.29 o 
  -7   6  15        2.41        1.62      0.79 o 
  -6   6  15        2.90        4.76      1.08 o 
  -5   6  15       85.71       90.22      3.46 o 
  -4   6  15        0.51        1.23      0.84 o 
  -3   6  15        5.52        3.26      2.14 o 
  -2   6  15        6.47        5.56      0.82 o 
  -6   7  15       10.18       10.16      1.11 o 
  -5   7  15      109.83      123.39      3.29 o 
  -4   7  15       51.57       41.17      3.87 o 
  -3   7  15       26.52       19.10      2.69 o 
  -7   0  16      136.07      169.71      5.86 o 
  -6   0  16       53.89       49.77      3.94 o 
  -5   0  16      192.34      184.72      7.30 o 
  -4   0  16       48.26       38.57      3.57 o 
  -3   0  16       13.05       17.59      2.59 o 
  -2   0  16        1.18        0.74      1.95 o 
  -1   0  16       41.73       32.89      3.05 o 
  -8   1  16       13.68       11.56      1.42 o 
  -7   1  16        0.17        0.66      0.64 o 
  -6   1  16       36.75       34.06      1.86 o 
  -5   1  16       54.90       52.40      2.89 o 
  -4   1  16       18.86       24.77      2.06 o 
  -3   1  16       12.73        9.57      1.19 o 
  -2   1  16       13.28       12.16      1.51 o 
  -1   1  16       59.25       61.00      2.62 o 
  -8   2  16       17.15       18.82      1.96 o 
  -7   2  16        8.06        6.56      0.99 o 
  -6   2  16        0.01        1.05      0.81 o 
  -5   2  16        4.91        3.39      0.95 o 
  -4   2  16       66.64       61.30      2.99 o 
  -3   2  16       13.81       16.40      1.56 o 
  -2   2  16        0.04        0.19      0.54 o 
  -1   2  16        7.68        8.35      1.29 o 
  -8   3  16       12.23       14.68      1.62 o 
  -7   3  16       35.79       40.31      2.28 o 
  -6   3  16        4.13        1.13      0.84 o 
  -5   3  16       30.49       29.10      1.85 o 
  -4   3  16       42.54       45.52      2.50 o 
  -3   3  16      117.29      108.32     19.69 o 
  -2   3  16       13.13       16.44      1.55 o 
  -7   4  16       24.64       28.62      1.90 o 
  -6   4  16        0.41        0.91      0.89 o 
  -5   4  16        7.64        4.66      0.96 o 
  -4   4  16       12.73       16.29      3.12 o 
  -3   4  16       63.38       47.45      3.99 o 
  -2   4  16       39.51       37.60      2.72 o 
  -7   5  16        2.65        1.08      0.72 o 
  -6   5  16       52.31       61.05      2.52 o 
  -5   5  16       47.89       58.01      2.58 o 
  -4   5  16      282.89      309.60      5.14 o 
  -3   5  16        0.07       -1.92      1.92 o 
  -6   6  16        0.26        0.64      1.13 o 
  -5   6  16        4.56        4.92      1.53 o 
  -4   6  16       11.26        8.54      2.00 o 
  -7   1  17       37.42       39.99      1.87 o 
  -6   1  17       11.46       14.13      1.38 o 
  -5   1  17       28.09       26.88      1.86 o 
  -4   1  17        4.29        4.32      1.04 o 
  -7   2  17        4.49        6.55      1.34 o 
  -6   2  17      119.62      144.81      3.65 o 
  -5   2  17        1.86        2.34      0.73 o 
  -4   2  17       24.49       20.60      1.48 o 
  -6   3  17       11.54        7.93      2.62 o 
  -5   3  17        3.08        3.90      0.67 o 
  -4   3  17       76.01       76.15      3.24 o 
  -6   4  17        5.04        5.03      1.02 o 
  -5   4  17        3.97        4.49      0.75 o 
  -5   0  18       89.33      102.06      3.61 o 
  -5   1  18        2.14        0.68      0.75 o 
                                                 
